# Supplementary material for: Identification of annotated bioactive molecules that impair motility of the blood fluke Schistosoma mansoni
Source: Int J Parasitol Drugs Drug Resist. 2020 Jun 1;13:73–88. doi: 10.1016/j.ijpddr.2020.05.002 (PMC7284125; doi:10.1016/j.ijpddr.2020.05.002)
Supplement: Multimedia component 5 [file mmc5.xlsx]

## Sheet: Selleck_McGill_708
Catalog No.	Product Name	Targets	Pathway
S1007	FG-4592	HIF	Angiogenesis
S1014	Bosutinib (SKI-606)	Src	Angiogenesis
S1033	Nilotinib (AMN-107)	Bcr-Abl	Angiogenesis
S1043	Tandutinib (MLN518)	FLT3	Angiogenesis
S1233	2-Methoxyestradiol (2-MeOE2)	HIF	Angiogenesis
S1526	Quizartinib (AC220)	FLT3	Angiogenesis
S1537	DMXAA (Vadimezan)	VDA	Angiogenesis
S2013	PF-573228	FAK	Angiogenesis
S2153	CGS 21680 HCl	5-alpha Reductase	Angiogenesis
S2625	Fostamatinib (R788)	Syk	Angiogenesis
S2634	DCC-2036 (Rebastinib)	Bcr-Abl	Angiogenesis
S2680	Ibrutinib (PCI-32765)	BTK	Angiogenesis
S2700	KX2-391	Src	Angiogenesis
S2801	AZD4547	FGFR	Angiogenesis
S2820	TAE226 (NVP-TAE226)	FAK	Angiogenesis
S2890	PF-562271	FAK	Angiogenesis
S2899	GNF-2	Bcr-Abl	Angiogenesis
S2919	IOX2	HIF	Angiogenesis
S3026	Piceatannol	Syk	Angiogenesis
S7008	PP2	Src	Angiogenesis
S7051	CGI1746	BTK	Angiogenesis
S7167	SSR128129E	FGFR	Angiogenesis
S7173	AVL-292	BTK	Angiogenesis
S7257	CNX-774	BTK	Angiogenesis
S7526	GNF-5	Bcr-Abl	Angiogenesis
S8023	TCS 359	FLT3	Angiogenesis
S8032	PRT062607 (P505-15 BIIB057) HCl	Syk	Angiogenesis
S1001	ABT-263 (Navitoclax)	Bcl-2	Apoptosis
S1029	Lenalidomide (CC-5013)	TNF-alpha	Apoptosis
S1071	HA14-1	Bcl-2	Apoptosis
S1130	YM155 (Sepantronium Bromide)	Survivin	Apoptosis
S1567	Pomalidomide	TNF-alpha	Apoptosis
S2228	VX-765	Caspase	Apoptosis
S2738	PAC-1	Caspase	Apoptosis
S2812	AT101	Bcl-2	Apoptosis
S2927	Apoptosis Activator 2	Caspase	Apoptosis
S2930	Pifithrin-?	p53	Apoptosis
S4900	Tenovin-6	p53	Apoptosis
S7010	GDC-0152	IAP	Apoptosis
S7015	Birinapant	IAP	Apoptosis
S7025	Embelin	IAP	Apoptosis
S7033	GSK2656157	PERK	Apoptosis
S7149	NSC 319726	p53	Apoptosis
S7307	GSK2606414	PERK	Apoptosis
S8037	Necrostatin-1	TNF-alpha	Apoptosis
S8048	ABT-199 (GDC-0199)	Bcl-2	Apoptosis
S7367	GNE-0877	LRRK2	Autophagy
S7368	GNE-9605	LRRK2	Autophagy
S7528	GNE-7915	LRRK2	Autophagy
S1048	VX-680 (Tozasertib MK-0457)	Aurora Kinase	Cell Cycle
S1100	MLN8054	Aurora Kinase	Cell Cycle
S1103	ZM 447439	Aurora Kinase	Cell Cycle
S1109	BI 2536	PLK	Cell Cycle
S1116	Palbociclib (PD-0332991) HCl	CDK	Cell Cycle
S1145	SNS-032 (BMS-387032)	CDK	Cell Cycle
S1154	SNS-314 Mesylate	Aurora Kinase	Cell Cycle
S1362	Rigosertib (ON-01910)	PLK	Cell Cycle
S1459	Thiazovivin	ROCK	Cell Cycle
S1474	GSK429286A	ROCK	Cell Cycle
S1487	PHA-793887	CDK	Cell Cycle
S1525	MK-1775	Wee1	Cell Cycle
S1532	AZD7762	Chk	Cell Cycle
S2193	GSK461364	PLK	Cell Cycle
S2626	LY2603618	Chk	Cell Cycle
S2683	CHIR-124	Chk	Cell Cycle
S7195	RKI-1447	ROCK	Cell Cycle
S7248	Ro3280	PLK	Cell Cycle
S7255	NMS-P937 (NMS1286937)	PLK	Cell Cycle
S7293	ZCL278	Rac	Cell Cycle
S7319	EHop-016	Rac	Cell Cycle
S7330	6H05	Rho	Cell Cycle
S7461	LDC000067	CDK	Cell Cycle
S8031	NSC 23766	Rac	Cell Cycle
S1069	AUY922 (NVP-AUY922)	HSP	Cytoskeletal Signaling
S1141	17-AAG (Tanespimycin)	HSP	Cytoskeletal Signaling
S1159	Ganetespib (STA-9090)	HSP	Cytoskeletal Signaling
S1452	Ispinesib (SB-715992)	Kinesin	Cytoskeletal Signaling
S2182	SB743921	Kinesin	Cytoskeletal Signaling
S2239	Tubacin	HDAC	Cytoskeletal Signaling
S2731	AZ 3146	Kinesin	Cytoskeletal Signaling
S7093	IPA-3	PAK	Cytoskeletal Signaling
S7097	HSP990 (NVP-HSP990)	HSP	Cytoskeletal Signaling
S7162	Mdivi-1	Dynamin	Cytoskeletal Signaling
S7336	CW069	Microtubule Associated	Cytoskeletal Signaling
S7355	ARQ 621	Kinesin	Cytoskeletal Signaling
S7497	CK-636	Arp2/3	Cytoskeletal Signaling
S8039	PU-H71	HSP	Cytoskeletal Signaling
S1004	Veliparib (ABT-888)	PARP	DNA Damage
S1087	Iniparib (BSI-201)	PARP	DNA Damage
S1092	KU-55933 (ATM Kinase Inhibitor)	ATM/ATR	DNA Damage
S1186	BIBR 1532	Telomerase	DNA Damage
S1198	Irinotecan	Topoisomerase	DNA Damage
S1319	Costunolide	Telomerase	DNA Damage
S1570	KU-60019	ATM/ATR	DNA Damage
S2178	AG-14361	PARP	DNA Damage
S2217	Irinotecan HCl Trihydrate	Topoisomerase	DNA Damage
S2871	T0070907	PPAR	DNA Damage
S2915	GW9662	PPAR	DNA Damage
S3035	Daunorubicin HCl	Telomerase	DNA Damage
S4908	SN-38	Topoisomerase	DNA Damage
S7029	AZD2461	PARP	DNA Damage
S7136	CGK 733	ATM/ATR	DNA Damage
S7449	CRT0044876	APE	DNA Damage
S7595	Santacruzamate A (CAY10683)	HDAC	DNA Damage
S8007	VE-821	ATM/ATR	DNA Damage
S4264	Etofibrate	PPAR	DNA Damage
S1174	MK-2866 (GTx-024)	Androgen Receptor	Endocrinology & Hormones
S1188	Anastrozole	Aromatase	Endocrinology & Hormones
S1191	Fulvestrant	Estrogen/progestogen Receptor	Endocrinology & Hormones
S1196	Exemestane	Aromatase	Endocrinology & Hormones
S1197	Finasteride	5-alpha Reductase	Endocrinology & Hormones
S1202	Dutasteride	5-alpha Reductase	Endocrinology & Hormones
S1227	Raloxifene HCl	Estrogen/progestogen Receptor	Endocrinology & Hormones
S1235	Letrozole	Aromatase	Endocrinology & Hormones
S1250	Enzalutamide (MDV3100)	Androgen Receptor	Endocrinology & Hormones
S1251	Dienogest	Estrogen/progestogen Receptor	Endocrinology & Hormones
S1304	Megestrol Acetate	Estrogen/progestogen Receptor Androgen Receptor	Endocrinology & Hormones
S1359	Losartan Potassium (DuP 753)	RAAS	Endocrinology & Hormones
S1376	Gestodene	Estrogen/progestogen Receptor	Endocrinology & Hormones
S1377	Drospirenone	Estrogen/progestogen Receptor	Endocrinology & Hormones
S1578	Candesartan	RAAS	Endocrinology & Hormones
S1657	Enalaprilat Dihydrate	RAAS	Endocrinology & Hormones
S1665	Estrone	Estrogen/progestogen Receptor	Endocrinology & Hormones
S1738	Telmisartan	RAAS	Endocrinology & Hormones
S1776	Toremifene Citrate	Estrogen/progestogen Receptor	Endocrinology & Hormones
S1914	Pregnenolone	Estrogen/progestogen Receptor	Endocrinology & Hormones
S1972	Tamoxifen Citrate	Estrogen/progestogen Receptor Autophagy	Endocrinology & Hormones
S2042	Cyproterone Acetate	Androgen Receptor	Endocrinology & Hormones
S2051	Captopril	RAAS	Endocrinology & Hormones
S2109	Imidapril HCl	RAAS	Endocrinology & Hormones
S2128	Bazedoxifene HCl	Estrogen/progestogen Receptor	Endocrinology & Hormones
S2149	GSK1292263	GPR	Endocrinology & Hormones
S2450	Equol	Estrogen/progestogen Receptor	Endocrinology & Hormones
S2466	Estriol	Estrogen/progestogen Receptor	Endocrinology & Hormones
S2473	Hexestrol	Estrogen/progestogen Receptor	Endocrinology & Hormones
S2561	Clomifene citrate	Estrogen/progestogen Receptor	Endocrinology & Hormones
S2567	Medroxyprogesterone acetate	Estrogen/progestogen Receptor	Endocrinology & Hormones
S2606	Mifepristone	Estrogen/progestogen Receptor	Endocrinology & Hormones
S2637	TAK-875	GPR	Endocrinology & Hormones
S2822	OC000459	GPR	Endocrinology & Hormones
S3149	Estradiol valerate	Estrogen/progestogen Receptor	Endocrinology & Hormones
S3160	Ethynodiol diacetate	Estrogen/progestogen Receptor	Endocrinology & Hormones
S3167	Altrenogest	Estrogen/progestogen Receptor	Endocrinology & Hormones
S4285	Ospemifene	Estrogen/progestogen	Endocrinology & Hormones
S7263	AZD1981	GPR	Endocrinology & Hormones
S8014	GW9508	GPR	Endocrinology & Hormones
S1030	Panobinostat (LBH589)	HDAC	Epigenetics
S1045	Trichostatin A (TSA)	HDAC	Epigenetics
S1085	Belinostat (PXD101)	HDAC	Epigenetics
S1129	SRT1720	Sirtuin	Epigenetics
S1216	PFI-1 (PF-6405761)	Epigenetic Reader Domain	Epigenetics
S1541	EX 527 (Selisistat)	Sirtuin	Epigenetics
S2780	I-BET151 (GSK1210151A)	Epigenetic Reader Domain	Epigenetics
S2804	Sirtinol	Sirtuin	Epigenetics
S3147	Entacapone	Histone Methyltransferase	Epigenetics
S4246	Tranylcypromine (2-PCPA) HCl	Histone demethylases	Epigenetics
S7070	GSK J4 HCl	Histone demethylases	Epigenetics
S7079	SGC 0946	Histone Methyltransferase	Epigenetics
S7110	(+)-JQ1	Epigenetic Reader Domain	Epigenetics
S7113	Zebularine	DNA Methyltransferase	Epigenetics
S7128	EPZ-6438	Histone Methyltransferase	Epigenetics
S7152	C646	Histone Acetyltransferase	Epigenetics
S7237	OG-L002	Histone demethylases	Epigenetics
S7265	MM-102	Histone Methyltransferase	Epigenetics
S7276	SGI-1027	DNA Methyltransferase	Epigenetics
S7324	TMP269	HDAC	Epigenetics
S7360	OTX015	BET	Epigenetics
S7373	UNC669	MBT	Epigenetics
S8056	Lomeguatrib	DNA Methyltransferase	Epigenetics
S1259	Ramelteon	MT Receptor	GPCR & G Protein
S1260	Cinacalcet HCl	CaSR	GPCR & G Protein
S1315	Ki16425	LPA Receptor	GPCR & G Protein
S1456	Zibotentan (ZD4054)	Endothelin Receptor	GPCR & G Protein
S1534	Org 27569	Cannabinoid Receptor	GPCR & G Protein
S1544	AM1241	Cannabinoid Receptor	GPCR & G Protein
S1545	SB408124	OX Receptor	GPCR & G Protein
S1548	Dapagliflozin	SGLT	GPCR & G Protein
S1630	Allopurinol	OX Receptor	GPCR & G Protein
S2160	Almorexant HCl	OX Receptor	GPCR & G Protein
S2362	Synephrine	Adrenergic Receptor	GPCR & G Protein
S2449	Forskolin	cAMP	GPCR & G Protein
S2454	Bupivacaine HCl	cAMP	GPCR & G Protein
S2499	Phenoxybenzamine HCl	Adrenergic Receptor	GPCR & G Protein
S2521	Epinephrine Bitartrate	Adrenergic Receptor	GPCR & G Protein
S2569	Phenylephrine HCl	Adrenergic Receptor	GPCR & G Protein
S2593	Tolvaptan	Vasopressin Receptor	GPCR & G Protein
S2633	NPS-2143	CaSR	GPCR & G Protein
S2760	Canagliflozin	SGLT	GPCR & G Protein
S2778	GW842166X	Cannabinoid Receptor	GPCR & G Protein
S2819	AM251	Cannabinoid Receptor	GPCR & G Protein
S2854	BML-190	Cannabinoid Receptor	GPCR & G Protein
S2906	Ki16198	LPA Receptor	GPCR & G Protein
S2912	WZ811	CXCR	GPCR & G Protein
S3021	Rimonabant	Cannabinoid Receptor	GPCR & G Protein
S3034	Sitaxentan sodium	Endothelin Receptor	GPCR & G Protein
S3051	Bosentan Hydrate	Endothelin Receptor	GPCR & G Protein
S4076	Propranolol HCl	Adrenergic Receptor	GPCR & G Protein
S4220	Bosentan	Endothelin Receptor	GPCR & G Protein
S4277	Bambuterol HCl	Adrenergic Receptor	GPCR & G Protein
S4278	Carteolol HCl	Adrenergic Receptor	GPCR & G Protein
S4291	Labetalol HCl	Adrenergic Receptor	GPCR & G Protein
S5002	Fingolimod (FTY720) HCl	S1P Receptor	GPCR & G Protein
S7138	BMS-833923	Hedgehog/Smoothened	GPCR & G Protein
S7176	SKI II	S1P Receptor	GPCR & G Protein
S7177	PF-543	S1P Receptor	GPCR & G Protein
S7279	Suvorexant (MK-4305)	OX Receptor	GPCR & G Protein
S8022	Empagliflozin (BI 10773)	SGLT	GPCR & G Protein
S8051	Macitentan	Endothelin Receptor	GPCR & G Protein
S1155	S3I-201	STAT	JAK/STAT
S1378	Ruxolitinib (INCB018424)	JAK	JAK/STAT
S2179	LY2784544	JAK	JAK/STAT
S2198	SGI-1776 free base	Pim	JAK/STAT
S2285	Cryptotanshinone	STAT	JAK/STAT
S2789	Tofacitinib (CP-690550 Tasocitinib)	JAK	JAK/STAT
S7024	Stattic	STAT	JAK/STAT
S7501	HO-3867	STAT	JAK/STAT
S7605	Filgotinib (GLPG0634)	JAK	JAK/STAT
S8005	SMI-4a	Pim	JAK/STAT
S8057	Pacritinib (SB1518)	JAK	JAK/STAT
S1008	Selumetinib (AZD6244)	MEK	MAPK
S1020	PD184352 (CI-1040)	MEK	MAPK
S1036	PD0325901	MEK	MAPK
S1076	SB203580	p38 MAPK	MAPK
S1089	Refametinib (RDEA119 Bay 86-9766)	MEK	MAPK
S1102	U0126-EtOH	MEK	MAPK
S1267	Vemurafenib (PLX4032 RG7204)	Raf	MAPK
S1458	VX-745	p38 MAPK	MAPK
S1460	SP600125	JNK	MAPK
S1494	LY2228820	p38 MAPK	MAPK
S2807	Dabrafenib (GSK2118436)	Raf	MAPK
S7215	Losmapimod (GW856553X)	p38 MAPK	MAPK
S7397	Sorafenib	Raf	MAPK
S7508	JNK Inhibitor IX	JNK	MAPK
S7525	XMD8-92	ERK	MAPK
S1110	Varespladib (LY315920)	Phospholipase	Metabolism
S1158	MK-8245	Dehydrogenase	Metabolism
S1195	TAK-700 (Orteronel)	P450	Metabolism
S1210	Methotrexate	DHFR	Metabolism
S1379	Isotretinoin	Hydroxylase	Metabolism
S1430	Rolipram	PDE	Metabolism
S1442	Voriconazole	P450	Metabolism
S1455	Cilomilast	PDE	Metabolism
S1472	Safinamide Mesylate	MAO	Metabolism
S1497	Pralatrexate	DHFR	Metabolism
S1512	Tadalafil	PDE	Metabolism
S1550	Pimobendan	PDE	Metabolism
S1593	Apixaban	Factor Xa	Metabolism
S1909	Fluvastatin Sodium	HMG-CoA Reductase	Metabolism
S1929	Irsogladine	PDE/AChR	Metabolism
S2006	Pyrimethamine	DHFR	Metabolism
S2061	Lovastatin	HMG-CoA Reductase	Metabolism
S2077	Atorvastatin Calcium	HMG-CoA Reductase	Metabolism
S2102	Rasagiline Mesylate	MAO	Metabolism
S2262	Apigenin	P450	Metabolism
S2496	Ozagrel	Factor Xa	Metabolism
S2603	Tioxolone	Carbonic Anhydrase	Metabolism
S2631	URB597	FAAH	Metabolism
S2666	PF-3845	FAAH	Metabolism
S2717	CP-91149	Phosphorylase	Metabolism
S2748	Anacetrapib (MK-0859)	CETP	Metabolism
S2772	Dalcetrapib (JTT-705 RO4607381)	CETP	Metabolism
S2792	Torcetrapib	CETP	Metabolism
S2828	JNJ-1661010	FAAH	Metabolism
S2866	U-104	Carbonic Anhydrase	Metabolism
S3002	Rivaroxaban	Factor Xa	Metabolism
S3178	Brinzolamide	Carbonic Anhydrase	Metabolism
S3212	Moclobemide (Ro 111163)	MAO	Metabolism
S4926	(R)-Nepicastat HCl	Hydroxylase	Metabolism
S7111	NLG919	IDO	Metabolism
S7185	AGI-5198	Dehydrogenase	Metabolism
S7192	PF-04620110	Transferase	Metabolism
S7241	AGI-6780	IDH2	Metabolism
S7242	Erastin	Ferroptosis	Metabolism
S7243	Ferrostatin-1 (Fer-1)	Ferroptosis	Metabolism
S7467	LB42708	Ftase	Metabolism
S8020	GW0742	PPAR	Metabolism
S8076	PluriSIn #1 (NSC 14613)	Dehydrogenase	Metabolism
S1366	BMS-707035	Integrase	Microbiology
S1398	Stavudine (d4T)	Reverse Transcriptase	Microbiology
S1400	Tenofovir Disoproxil Fumarate	Reverse Transcriptase	Microbiology
S2001	Elvitegravir (GS-9137 JTK-303)	Integrase	Microbiology
S2003	Maraviroc	CCR	Microbiology
S2005	Raltegravir (MK-0518)	Integrase	Microbiology
S1139	ADL5859 HCl	Opioid Receptor	Neuronal Signaling
S1168	Valproic acid sodium salt	Autophagy/HDAC/GABA Receptor	Neuronal Signaling
S1206	Bisoprolol fumarate	Adrenergic Receptor	Neuronal Signaling
S1243	Agomelatine	5-HT Receptor	Neuronal Signaling
S1258	Prasugrel	P2 Receptor	Neuronal Signaling
S1261	Celecoxib	COX	Neuronal Signaling
S1280	Amisulpride	Dopamine Receptor	Neuronal Signaling
S1281	Aniracetam	AMPA Receptor-kainate Receptor-NMDA Receptor	Neuronal Signaling
S1283	Asenapine	5-HT Receptor/Adrenergic Receptor	Neuronal Signaling
S1285	Biperiden HCl	AChR	Neuronal Signaling
S1291	Cetirizine DiHCl	Histamine Receptor	Neuronal Signaling
S1324	Doxazosin Mesylate	Adrenergic Receptor	Neuronal Signaling
S1328	Etodolac	COX	Neuronal Signaling
S1329	Etomidate	GABA Receptor	Neuronal Signaling
S1332	Flumazenil	GABA Receptor	Neuronal Signaling
S1333	Fluoxetine HCl	5-HT Receptor	Neuronal Signaling
S1336	Fluvoxamine maleate	5-HT Receptor	Neuronal Signaling
S1357	Lidocaine	Histamine Receptor	Neuronal Signaling
S1358	Loratadine	Histamine Receptor	Neuronal Signaling
S1382	Mianserin HCl	Histamine Receptor	Neuronal Signaling
S1385	Mosapride Citrate	5-HT Receptor	Neuronal Signaling
S1387	Naftopidil DiHCl	Adrenergic Receptor	Neuronal Signaling
S1390	Ondansetron HCl	5-HT Receptor	Neuronal Signaling
S1397	Rocuronium Bromide	AChR	Neuronal Signaling
S1409	Alfuzosin HCl	Adrenergic Receptor	Neuronal Signaling
S1415	Clopidogrel	P2 Receptor	Neuronal Signaling
S1432	Sumatriptan Succinate	5-HT Receptor	Neuronal Signaling
S1436	Tianeptine sodium	5-HT Receptor	Neuronal Signaling
S1437	Tizanidine HCl	Adrenergic Receptor	Neuronal Signaling
S1441	Venlafaxine	5-HT Receptor	Neuronal Signaling
S1488	Naratriptan	5-HT Receptor	Neuronal Signaling
S1549	Nebivolol	Adrenergic Receptor	Neuronal Signaling
S1607	Rizatriptan Benzoate	5-HT Receptor	Neuronal Signaling
S1608	Pyridostigmine Bromide	AChR	Neuronal Signaling
S1613	Silodosin	Adrenergic Receptor	Neuronal Signaling
S1615	Risperidone	5-HT Receptor	Neuronal Signaling
S1626	Naproxen	COX	Neuronal Signaling
S1649	Zolmitriptan	5-HT Receptor	Neuronal Signaling
S1763	Quetiapine Fumarate	Dopamine Receptor	Neuronal Signaling
S1771	Chlorprothixene	Dopamine Receptor	Neuronal Signaling
S1801	Ranitidine	Histamine Receptor	Neuronal Signaling
S1805	Acetylcholine Chloride	AChR	Neuronal Signaling
S1816	Chlorpheniramine Maleate	Histamine Receptor	Neuronal Signaling
S1831	Carvedilol	Adrenergic Receptor	Neuronal Signaling
S1845	Cimetidine	Histamine Receptor	Neuronal Signaling
S1847	Clemastine Fumarate	Histamine Receptor	Neuronal Signaling
S1856	Metoprolol Tartrate	Adrenergic Receptor	Neuronal Signaling
S1869	Dapoxetine HCl	5-HT Receptor	Neuronal Signaling
S1880	Roxatidine Acetate HCl	Histamine Receptor	Neuronal Signaling
S1890	Nizatidine	Histamine Receptor	Neuronal Signaling
S1898	Tropisetron	5-HT Receptor	Neuronal Signaling
S1913	Tropicamide	AChR	Neuronal Signaling
S1959	Tolfenamic Acid	COX	Neuronal Signaling
S1969	Nefiracetam	GABA Receptor	Neuronal Signaling
S1975	Aripiprazole	5-HT Receptor	Neuronal Signaling
S1978	Methscopolamine	AChR	Neuronal Signaling
S2020	Formoterol Hemifumarate	Adrenergic Receptor	Neuronal Signaling
S2024	Ketotifen Fumarate	Histamine Receptor	Neuronal Signaling
S2025	Urapidil HCl	5-HT Receptor	Neuronal Signaling
S2026	Ginkgolide A	GABA Receptor	Neuronal Signaling
S2038	Phentolamine Mesylate	Adrenergic Receptor	Neuronal Signaling
S2043	Memantine HCl	AMPA Receptor-kainate Receptor-NMDA Receptor	Neuronal Signaling
S2044	Cyproheptadine HCl	Histamine Receptor	Neuronal Signaling
S2054	Orphenadrine Citrate	AChR	Neuronal Signaling
S2059	Terazosin HCl	Adrenergic Receptor	Neuronal Signaling
S2065	Lafutidine	Histamine Receptor	Neuronal Signaling
S2078	Famotidine	Histamine Receptor	Neuronal Signaling
S2084	Duloxetine HCl	5-HT Receptor	Neuronal Signaling
S2085	Trimebutine	Opioid Receptor	Neuronal Signaling
S2086	Ivabradine HCl	Adrenergic Receptor	Neuronal Signaling
S2087	Rivastigmine Tartrate	AChR	Neuronal Signaling
S2091	Betaxolol	Adrenergic Receptor	Neuronal Signaling
S2092	Detomidine HCl	Adrenergic Receptor	Neuronal Signaling
S2096	Almotriptan Malate	5-HT Receptor	Neuronal Signaling
S2103	Naltrexone HCl	Opioid Receptor	Neuronal Signaling
S2104	Levosulpiride	Dopamine Receptor	Neuronal Signaling
S2113	Cisatracurium Besylate	Adrenergic Receptor	Neuronal Signaling
S2126	Naftopidil	Adrenergic Receptor	Neuronal Signaling
S2130	Atropine	AChR	Neuronal Signaling
S2168	PD128907 HCl	Dopamine Receptor	Neuronal Signaling
S2232	Ketanserin	5-HT Receptor	Neuronal Signaling
S2240	Fesoterodine Fumarate	AChR	Neuronal Signaling
S2322	(+)-Matrine	Opioid Receptor	Neuronal Signaling
S2437	Rotundine	Dopamine Receptor	Neuronal Signaling
S2438	Synephrine HCl	Adrenergic Receptor	Neuronal Signaling
S2451	Amantadine HCl	Dopamine Receptor	Neuronal Signaling
S2452	Amfebutamone HCl	Dopamine Receptor AChR	Neuronal Signaling
S2455	Bethanechol chloride	AChR	Neuronal Signaling
S2456	Chlorpromazine HCl	Potassium Channel Dopamine Receptor	Neuronal Signaling
S2458	Clonidine HCl	Adrenergic Receptor Autophagy	Neuronal Signaling
S2459	Clozapine	5-HT Receptor	Neuronal Signaling
S2460	Pramipexole	Dopamine Receptor	Neuronal Signaling
S2461	Domperidone	Dopamine Receptor	Neuronal Signaling
S2471	Gallamine Triethiodide	AChR	Neuronal Signaling
S2480	Loperamide HCl	Opioid Receptor Autophagy	Neuronal Signaling
S2493	Olanzapine	5-HT Receptor Dopamine Receptor	Neuronal Signaling
S2494	Olopatadine HCl	Histamine Receptor	Neuronal Signaling
S2495	Oxymetazoline HCl	Adrenergic Receptor	Neuronal Signaling
S2497	Pancuronium dibromide	AChR	Neuronal Signaling
S2503	Racecadotril	Opioid Receptor	Neuronal Signaling
S2508	Scopolamine HBr	AChR	Neuronal Signaling
S2509	Sotalol	Adrenergic Receptor	Neuronal Signaling
S2516	Xylazine HCl	Adrenergic Receptor	Neuronal Signaling
S2517	Maprotiline HCl	Adrenergic Receptor	Neuronal Signaling
S2519	Naphazoline HCl	Adrenergic Receptor	Neuronal Signaling
S2522	L-Adrenaline	Adrenergic Receptor	Neuronal Signaling
S2529	Dopamine HCl	Dopamine Receptor	Neuronal Signaling
S2533	Ritodrine HCl	Adrenergic Receptor	Neuronal Signaling
S2541	Clomipramine HCl	5-HT Receptor	Neuronal Signaling
S2545	Scopine	Adrenergic Receptor	Neuronal Signaling
S2547	Tiotropium Bromide hydrate	AChR	Neuronal Signaling
S2549	Trospium chloride	AChR	Neuronal Signaling
S2550	Tolterodine tartrate	AChR	Neuronal Signaling
S2552	Azelastine HCl	Histamine Receptor	Neuronal Signaling
S2566	Isoprenaline HCl	Adrenergic Receptor	Neuronal Signaling
S2585	Brompheniramine hydrogen maleate	Histamine Receptor	Neuronal Signaling
S2614	Arecoline	AChR	Neuronal Signaling
S2629	PNU-120596	AChR	Neuronal Signaling
S2659	5-hydroxymethyl Tolterodine (PNU 200577 5-HMT 5-HM)	AChR	Neuronal Signaling
S2663	WAY-100635 Maleate	5-HT Receptor	Neuronal Signaling
S2677	BRL-15572	5-HT Receptor	Neuronal Signaling
S2690	ADX-47273	GluR	Neuronal Signaling
S2691	BMY 7378	5-HT Receptor	Neuronal Signaling
S2698	RS-127445	5-HT Receptor	Neuronal Signaling
S2722	JTC-801	Opioid Receptor	Neuronal Signaling
S2795	VU 0357121	GluR	Neuronal Signaling
S2809	MPEP	GluR	Neuronal Signaling
S2813	Ciproxifan	Histamine Receptor	Neuronal Signaling
S2849	SB269970 HCl	5-HT Receptor	Neuronal Signaling
S2852	BRL-54443	5-HT Receptor	Neuronal Signaling
S2855	MRS 2578	P2 Receptor	Neuronal Signaling
S2856	SB271046	5-HT Receptor	Neuronal Signaling
S2857	MK-801 (Dizocilpine)	GluR	Neuronal Signaling
S2860	IEM 1754 dihydrobroMide	GluR 5-HT Receptor	Neuronal Signaling
S2861	CTEP (RO4956371)	GluR	Neuronal Signaling
S2862	VU 0364770	GluR	Neuronal Signaling
S2865	VUF 10166	5-HT Receptor	Neuronal Signaling
S2875	Prucalopride	5-HT Receptor	Neuronal Signaling
S2876	(-)-MK 801 Maleate	GluR	Neuronal Signaling
S2892	VU 0361737	GluR	Neuronal Signaling
S2894	SB742457	5-HT Receptor	Neuronal Signaling
S2905	JNJ-7777120	Histamine Receptor	Neuronal Signaling
S3005	Paroxetine HCl	AChR 5-HT Receptor	Neuronal Signaling
S3018	Niflumic acid	GABA Receptor	Neuronal Signaling
S3037	Bepotastine Besilate	Histamine Receptor	Neuronal Signaling
S3047	Otilonium Bromide	AChR	Neuronal Signaling
S3048	Solifenacin succinate	AChR	Neuronal Signaling
S3052	Rupatadine Fumarate	Histamine Receptor	Neuronal Signaling
S3060	Medetomidine HCl	Adrenergic Receptor	Neuronal Signaling
S3061	Epinephrine HCl	Adrenergic Receptor	Neuronal Signaling
S3066	Naloxone HCl	Opioid Receptor	Neuronal Signaling
S3075	Dexmedetomidine	Adrenergic Receptor	Neuronal Signaling
S3083	Indacaterol Maleate	Adrenergic Receptor	Neuronal Signaling
S3117	Oxybutynin chloride	AChR	Neuronal Signaling
S3144	Darifenacin HBr	AChR	Neuronal Signaling
S3146	Tripelennamine HCl	Histamine Receptor	Neuronal Signaling
S3163	Benztropine mesylate	Histamine Receptor	Neuronal Signaling
S3175	Atomoxetine HCl	5-HT Receptor	Neuronal Signaling
S3176	Betahistine 2HCl	Histamine Receptor	Neuronal Signaling
S3180	Eletriptan HBr	5-HT Receptor	Neuronal Signaling
S3183	Amitriptyline HCl	5-HT Receptor	Neuronal Signaling
S3185	Adrenalone HCl	Adrenergic Receptor	Neuronal Signaling
S3186	Azatadine dimaleate	Histamine Receptor	Neuronal Signaling
S3208	Fexofenadine HCl	Histamine Receptor	Neuronal Signaling
S4000	Pergolide mesylate	Dopamine Receptor	Neuronal Signaling
S4009	Mirabegron	Adrenergic Receptor	Neuronal Signaling
S4010	Acebutolol HCl	Adrenergic Receptor	Neuronal Signaling
S4012	Desloratadine	Histamine Receptor	Neuronal Signaling
S4014	Hyoscyamine	AChR	Neuronal Signaling
S4025	Homatropine Bromide	AChR	Neuronal Signaling
S4026	Hydroxyzine 2HCl	Histamine Receptor	Neuronal Signaling
S4027	Flavoxate HCl	AChR	Neuronal Signaling
S4031	Aclidinium Bromide	AChR	Neuronal Signaling
S4034	Diphemanil Methylsulfate	AChR	Neuronal Signaling
S4043	Tetrahydrozoline HCl	Adrenergic Receptor	Neuronal Signaling
S4053	Sertraline HCl	5-HT Receptor	Neuronal Signaling
S4064	Escitalopram Oxalate	5-HT Receptor	Neuronal Signaling
S4065	Guanabenz Acetate	Adrenergic Receptor	Neuronal Signaling
S4072	Decamethonium Bromide	AChR	Neuronal Signaling
S4079	Ticagrelor	P2 Receptor	Neuronal Signaling
S4091	Ifenprodil Tartrate	GluR	Neuronal Signaling
S4109	Lorcaserin HCl	5-HT Receptor	Neuronal Signaling
S4112	Desvenlafaxine Succinate	5-HT Receptor	Neuronal Signaling
S4113	Desvenlafaxine	5-HT Receptor	Neuronal Signaling
S4118	Histamine 2HCl	Histamine Receptor	Neuronal Signaling
S4123	Timolol Maleate	Adrenergic Receptor	Neuronal Signaling
S4124	Tolazoline HCl	Adrenergic Receptor	Neuronal Signaling
S4131	Levodropropizine	Histamine Receptor	Neuronal Signaling
S4139	Cyclizine 2HCl	Histamine Receptor	Neuronal Signaling
S4261	EUK 134	Beta Amyloid	Neuronal Signaling
S4274	Rotigotine	Dopamine Receptor	Neuronal Signaling
S4289	MetoclopraMide HCl	Dopamine Receptor	Neuronal Signaling
S7071	(+)-Bicuculline	GABA Receptor	Neuronal Signaling
S7072	NMDA (N-Methyl-D-aspartic acid)	GluR	Neuronal Signaling
S8010	PRX-08066 Maleic acid	5-HT Receptor	Neuronal Signaling
S8021	Vortioxetine (Lu AA21004) HBr	5-HT Receptor	Neuronal Signaling
S8035	VU 0364439	GluR	Neuronal Signaling
S1345	Granisetron	5-HT Receptor	Neuronal Signaling
S1440	Varenicline Tartrate	AChR	Neuronal Signaling
S1444	Ziprasidone	5-HT Receptor	Neuronal Signaling
S1483	Iloperidone	5-HT Receptor	Neuronal Signaling
S1683	Ipratropium Bromide	AChR	Neuronal Signaling
S1724	Paliperidone	Dopamine Receptor	Neuronal Signaling
S1744	Nicotinic Acid	AChR	Neuronal Signaling
S1754	Oxybutynin	AChR	Neuronal Signaling
S1986	Meclizine	Histamine Receptor	Neuronal Signaling
S1996	Ondansetron	5-HT Receptor	Neuronal Signaling
S2082	Adiphenine	AChR	Neuronal Signaling
S2112	Blonanserin	5-HT Receptor	Neuronal Signaling
S2251	Huperzine A	AChR	Neuronal Signaling
S2287	Cytisine	AChR	Neuronal Signaling
S2490	Neostigmine Bromide i	AChR	Neuronal Signaling
S2582	Trazodone	5-HT Receptor	Neuronal Signaling
S3202	Catharanthine	AChR	Neuronal Signaling
S4024	Homatropine Methylbromide	AChR	Neuronal Signaling
S4069	Hexamethonium Dibromide	AChR	Neuronal Signaling
S4121	Succinylcholine Chloride Dihydrate	AChR	Neuronal Signaling
S4231	Pilocarpine	AChR	Neuronal Signaling
S4259	Vilazodone	5-HT Receptor	Neuronal Signaling
S4292	Diphenidol	AChR	Neuronal Signaling
S4422	Nitenpyram	AChR	Neuronal Signaling
S7366	LY2119620	AChR	Neuronal Signaling
S2824	TPCA-1	IKK	NF-kB
S2863	ML130 (Nodinitib-1)	NOD1	NF-kB
S2864	IMD 0354	IKK	NF-kB
S2882	IKK-16 (IKK Inhibitor VII)	IKK	NF-kB
S4073	Sodium 4-Aminosalicylate	NF-kB	NF-kB
S4907	SC-514	IKK	NF-kB
S7351	JSH-23	NF-kB	NF-kB
S7414	Caffeic Acid Phenethyl Ester	NF-kB	NF-kB
S1097	BTZ043 Racemate	Others	Others
S1115	Odanacatib (MK-0822)	Cathepsin K	Others
S1189	Aprepitant	Substance P	Others
S1343	Ginkgolide B	PAFR	Others
S2032	Rebamipide	Others	Others
S2067	Ozagrel HCl	Others	Others
S2270	Bergenin	Others	Others
S2453	Benserazide HCl	Dopamine Receptor Others	Others
S2630	GW3965 HCl	Liver X Receptor	Others
S2632	BMS-378806	gp120/CD4	Others
S2694	XL335	FXR	Others
S2773	SB705498	TRPV	Others
S2782	GW4064	FXR	Others
S2790	Istradefylline	Others	Others
S2916	ML161	Others	Others
S2918	HC-030031	Others	Others
S7076	T0901317	Liver X Receptor	Others
S7115	AMG-517	TRPV	Others
S7124	SC144	Others	Others
S7270	SRPIN340	Others	Others
S7272	4?8C	Others	Others
S7289	PFK15	Others	Others
S7316	STF-118804	Others	Others
S7338	AZ191	Others	Others
S7364	Atglistatin	ATGL	Others
S7369	4EGI-1	ELF4	Others
S7370	4E1RCat	ELF4	Others
S7372	PTC-209	BMI	Others
S7421	CGP 57380	MNK	Others
S7436	NH125	ELF2	Others
S7437	Sal003	ELF2	Others
S7500	HJC0350	Others	Others
S7505	(S)-crizotinib	MTH	Others
S7517	AZD7545	PDHK	Others
S7534	BAPTA-AM	Others	Others
S7539	PTC-209 HBr	Others	Others
S7589	N6022	Others	Others
S8047	Dynasore	Dynamin	Others
S1022	Ridaforolimus (Deforolimus MK-8669)	mTOR	PI3K/Akt/mTOR
S1044	Temsirolimus (CCI-779 NSC 683864)	mTOR	PI3K/Akt/mTOR
S1065	GDC-0941	PI3K	PI3K/Akt/mTOR
S1078	MK-2206 2HCl	Akt	PI3K/Akt/mTOR
S1106	OSU-03012 (AR-12)	PDK-1	PI3K/Akt/mTOR
S1113	GSK690693	Akt	PI3K/Akt/mTOR
S1120	Everolimus (RAD001)	mTOR	PI3K/Akt/mTOR
S1275	BX-912	PDK-1	PI3K/Akt/mTOR
S1352	TG100-115	PI3K	PI3K/Akt/mTOR
S1462	AZD6482	PI3K	PI3K/Akt/mTOR
S1582	H 89 2HCl	PKA	PI3K/Akt/mTOR
S1590	TWS119	GSK-3	PI3K/Akt/mTOR
S1802	Acadesine	AMPK	PI3K/Akt/mTOR
S2163	PF-4708671	S6 Kinase	PI3K/Akt/mTOR
S2635	CCT128930	Akt	PI3K/Akt/mTOR
S2671	AS-252424	PI3K	PI3K/Akt/mTOR
S2697	A-769662	AMPK	PI3K/Akt/mTOR
S2729	SB415286	GSK-3	PI3K/Akt/mTOR
S2808	GDC-0068	Akt	PI3K/Akt/mTOR
S2843	BI-D1870	S6 Kinase	PI3K/Akt/mTOR
S7016	VS-5584 (SB2343)	PI3K	PI3K/Akt/mTOR
S7050	AZ20	ATM/ATR	PI3K/Akt/mTOR
S7102	VE-822	ATM/ATR	PI3K/Akt/mTOR
S7317	WZ4003	AMPK	PI3K/Akt/mTOR
S7566	IM-12	GSK-3	PI3K/Akt/mTOR
S1013	Bortezomib (PS-341)	Proteasome	Proteases
S1157	CEP-18770 (Delanzomib)	Proteasome	Proteases
S1594	Semagacestat (LY450139)	Gamma-secretase	Proteases
S2180	MLN2238	Proteasome	Proteases
S2711	YO-01027	Gamma-secretase	Proteases
S2714	LY411575	Gamma-secretase	Proteases
S3031	Linagliptin	DPP-4	Proteases
S3033	Vildagliptin (LAF-237)	DPP-4	Proteases
S7155	Batimastat (BB-94)	MMP	Proteases
S7157	Ilomastat (GM6001 Galardin)	MMP	Proteases
S7218	Alvelestat (AZD9668)	Serine Protease	Proteases
S7379	E-64	Cathepsin K	Proteases
S7392	Loxistatin Acid (E-64C)	Cysteine protease	Proteases
S7393	Aloxistatin	Cysteine protease	Proteases
S7424	PD 151746	Cysteine Protease	Proteases
S7430	SB-3CT	MMP	Proteases
S7462	PI-1840	Proteasome	Proteases
S7513	Trelagliptin	DPP-4	Proteases
S8072	NSC 405020	MMP	Proteases
S1046	Vandetanib (ZD6474)	VEGFR	Protein Tyrosine Kinase
S1070	PHA-665752	c-Met	Protein Tyrosine Kinase
S1080	SU11274	c-Met	Protein Tyrosine Kinase
S1088	NVP-ADW742	IGF-1R	Protein Tyrosine Kinase
S1091	OSI-906 (Linsitinib)	IGF-1R	Protein Tyrosine Kinase
S1093	GSK1904529A	IGF-1R	Protein Tyrosine Kinase
S1094	PF-04217903	c-Met	Protein Tyrosine Kinase
S1173	WZ4002	EGFR	Protein Tyrosine Kinase
S1536	CP-673451	PDGFR	Protein Tyrosine Kinase
S1577	Tie2 kinase inhibitor	Tie-2	Protein Tyrosine Kinase
S2205	OSI-420	EGFR	Protein Tyrosine Kinase
S2216	Mubritinib (TAK 165)	HER2	Protein Tyrosine Kinase
S2221	Apatinib	VEGFR	Protein Tyrosine Kinase
S2475	Imatinib (STI571)	PDGFR	Protein Tyrosine Kinase
S2730	Crenolanib (CP-868596)	PDGFR	Protein Tyrosine Kinase
S2816	Tyrphostin AG 879	HER2	Protein Tyrosine Kinase
S2842	SAR131675	VEGFR	Protein Tyrosine Kinase
S2897	ZM 306416	VEGFR	Protein Tyrosine Kinase
S2922	Icotinib	EGFR	Protein Tyrosine Kinase
S7000	AP26113	ALK	Protein Tyrosine Kinase
S7083	LDK378	ALK	Protein Tyrosine Kinase
S7106	AZD3463	ALK	Protein Tyrosine Kinase
S7206	CNX-2006	EGFR	Protein Tyrosine Kinase
S7297	AZD9291	EGFR	Protein Tyrosine Kinase
S8042	GW2580	CSF-1R	Protein Tyrosine Kinase
S1082	Vismodegib (GDC-0449)	Hedgehog/Smoothened	Stem Cells & Wnt
S1180	XAV-939	Wnt/beta-catenin	Stem Cells & Wnt
S2151	LDE225 (NVP-LDE225 Erismodegib)	Hedgehog/Smoothened	Stem Cells & Wnt
S2662	ICG-001	Wnt/beta-catenin	Stem Cells & Wnt
S2777	PF-5274857	Hedgehog/Smoothened	Stem Cells & Wnt
S3042	Purmorphamine	Hedgehog/Smoothened	Stem Cells & Wnt
S7037	Wnt-C59 (C59)	Wnt/beta-catenin	Stem Cells & Wnt
S7085	IWP-2	Wnt/beta-catenin	Stem Cells & Wnt
S7092	SANT-1	Hedgehog/Smoothened	Stem Cells & Wnt
S7399	FLI-06	Notch	Stem Cells & Wnt
S1055	Enzastaurin (LY317615)	PKC	TGF-beta/Smad
S1067	SB431542	TGF-beta/Smad	TGF-beta/Smad
S2230	LY2157299	TGF-beta/Smad	TGF-beta/Smad
S2308	Hesperetin	TGF-beta/Smad	TGF-beta/Smad
S2791	Sotrastaurin	PKC	TGF-beta/Smad
S2911	Go 6983	PKC	TGF-beta/Smad
S7146	DMH1	BMP	TGF-beta/Smad
S7147	LDN-212854	BMP	TGF-beta/Smad
S7148	ML347	BMP	TGF-beta/Smad
S7223	RepSox	TGF-beta/Smad	TGF-beta/Smad
S1144	Ivacaftor (VX-770)	CFTR	Transmembrane Transporters
S1256	Rufinamide	Sodium Channel	Transmembrane Transporters
S1293	Cilnidipine	Calcium Channel	Transmembrane Transporters
S1391	Oxcarbazepine	Sodium Channel	Transmembrane Transporters
S1425	Ranolazine 2HCl	Calcium Channel	Transmembrane Transporters
S1426	Repaglinide	Potassium Channel	Transmembrane Transporters
S1478	Oligomycin A	ATPase	Transmembrane Transporters
S1481	Zosuquidar (LY335979) 3HCl	P-gp	Transmembrane Transporters
S1565	VX-809 (Lumacaftor)	CFTR	Transmembrane Transporters
S1614	Riluzole	Sodium Channel	Transmembrane Transporters
S1662	Isradipine	Calcium Channel	Transmembrane Transporters
S1693	Carbamazepine	Autophagy Sodium Channel	Transmembrane Transporters
S1747	Nimodipine	Calcium Channel Autophagy	Transmembrane Transporters
S1828	Proparacaine HCl	Sodium Channel	Transmembrane Transporters
S1885	Felodipine	Calcium Channel	Transmembrane Transporters
S1905	Amlodipine	Calcium Channel	Transmembrane Transporters
S1971	Nicorandil	Potassium Channel	Transmembrane Transporters
S1979	Amiodarone HCl	Autophagy Potassium Channel	Transmembrane Transporters
S1994	Lacidipine	Calcium Channel	Transmembrane Transporters
S2017	Benidipine HCl	Calcium Channel	Transmembrane Transporters
S2030	Flunarizine 2HCl	Calcium Channel	Transmembrane Transporters
S2080	Clevidipine Butyrate	Calcium Channel	Transmembrane Transporters
S2118	Ibutilide Fumarate	Sodium Channel	Transmembrane Transporters
S2233	Esomeprazole Sodium	ATPase	Transmembrane Transporters
S2403	Tetrandrine	Calcium Channel	Transmembrane Transporters
S2443	Tolbutamide	Potassium Channel	Transmembrane Transporters
S2481	Manidipine	Calcium Channel	Transmembrane Transporters
S2482	Manidipine 2HCl	Calcium Channel	Transmembrane Transporters
S2489	Nateglinide	Potassium Channel	Transmembrane Transporters
S2491	Nitrendipine	Calcium Channel Autophagy	Transmembrane Transporters
S2500	Propafenone HCl	Sodium Channel	Transmembrane Transporters
S2524	Phenytoin sodium	Sodium Channel	Transmembrane Transporters
S2525	Phenytoin	Sodium Channel	Transmembrane Transporters
S2573	Tetracaine HCl	Calcium Channel	Transmembrane Transporters
S2601	Gliclazide	Potassium Channel	Transmembrane Transporters
S2721	Nilvadipine	Calcium Channel	Transmembrane Transporters
S2785	A-803467	Sodium Channel	Transmembrane Transporters
S2825	ML133 HCl	Potassium Channel	Transmembrane Transporters
S3024	Lamotrigine	Sodium Channel 5-HT Receptor	Transmembrane Transporters
S3053	Azelnidipine	Calcium Channel	Transmembrane Transporters
S3064	Ambroxol HCl	Sodium Channel	Transmembrane Transporters
S3151	Gliquidone	Potassium Channel	Transmembrane Transporters
S4016	Ouabain	Sodium Channel	Transmembrane Transporters
S4023	Procaine HCl	Sodium Channel	Transmembrane Transporters
S4038	Dibucaine HCl	Sodium Channel	Transmembrane Transporters
S4080	Triamterene	Sodium Channel	Transmembrane Transporters
S4290	Digoxin	Sodium Channel	Transmembrane Transporters
S4294	Procainamide HCl	Sodium Channel	Transmembrane Transporters
S6003	Ataluren (PTC124)	CFTR	Transmembrane Transporters
S7125	KPT-185	CRM1	Transmembrane Transporters
S7251	KPT-276	CRM1	Transmembrane Transporters
S7252	KPT-330	CRM1	Transmembrane Transporters
S7266	Golgicide A	ATPase	Transmembrane Transporters
S7460	BTB06584	Fo-ATPase	Transmembrane Transporters
S8016	TAK-438	Potassium Channel	Transmembrane Transporters
S8028	Tariquidar	P-gp	Transmembrane Transporters
S4180	Nefopam	Sodium Channel	Transmembrane Transporters
S2341	(-)-Parthenolide	E3 Ligase	Ubiquitin
S4921	MNS (3 4-Methylenedioxy-?-nitrostyrene MDBN)	p97	Ubiquitin
S7129	PYR-41	E1 Activating	Ubiquitin
S7130	PR-619	DUB	Ubiquitin
S7133	P22077	DUB	Ubiquitin
S7140	TCID	DUB	Ubiquitin
S7142	NSC697923	E2	Ubiquitin
S7199	DBeQ	p97	Ubiquitin
S7285	NMS-873	p97	Ubiquitin
S7529	ML323	DUB	Ubiquitin
S1434
