# Supplementary material for: Identification of annotated bioactive molecules that impair motility of the blood fluke Schistosoma mansoni
Source: Int J Parasitol Drugs Drug Resist. 2020 Jun 1;13:73–88. doi: 10.1016/j.ijpddr.2020.05.002 (PMC7284125; doi:10.1016/j.ijpddr.2020.05.002)
Supplement: Multimedia component 6 [file mmc6.xlsx]

## Sheet: Sheet1
Catalog No. (Selleckchem®)	Targets	Name	Pathway	Viability (%)*	Phenotype*
S1333	5-HT Receptor	Fluoxetine	Neuronal Signaling	98,5	elongated
S1336	5-HT Receptor	Fluvoxamine	Neuronal Signaling	97	elongated
S1869	5-HT Receptor	Dapoxetine	Neuronal Signaling	97,5	elongated, granulated
S1975	5-HT Receptor	Aripiprazole	Neuronal Signaling	96,5	granulated
S2084	5-HT Receptor	Duloxetine	Neuronal Signaling	90	granulated
S2459	5-HT Receptor	Clozapine	Neuronal Signaling	98	elongated
S2875	5-HT Receptor	Prucalopride	Neuronal Signaling	96	elongated
S3183	5-HT Receptor	Amitriptyline	Neuronal Signaling	90	elongated, granulated, blebbing
S4064	5-HT Receptor	Escitalopram	Neuronal Signaling	98	abnormal morphology
S8021	5-HT Receptor	Vortioxetine	Neuronal Signaling	10	big, granulated
S1444	5-HT Receptor	Ziprasidone	Neuronal Signaling	2.5	dark, granulated
S3005	AChR, 5-HT Receptor	Paroxetine	Neuronal Signaling	90	granulated
S2614	AChR	Arecoline	Neuronal Signaling	96,5	round body, blebbing
S3047	AChR	Otilonium	Neuronal Signaling	98,5	blebbing
S3048	AChR	Solifenacin	Neuronal Signaling	96,5	elongated, granulated, blebbing
S3144	AChR	Darifenacin	Neuronal Signaling	98,5	elongated, granulated
S1771	Dopamine Receptor	Chlorprothixene	Neuronal Signaling	99	elongated
S4000	Dopamine Receptor	Pergolide	Neuronal Signaling	99	big, round
S2456	Dopamine Receptor	Chlorpromazine	Neuronal Signaling	96	elongated
S2861	GluR	CTEP	Neuronal Signaling	99	big, granulated, blebbing
S4091	GluR	Ifenprodil	Neuronal Signaling	98.5	abnormal morphology, granulated
S3060	Adrenergic Receptor	Medetomidine	Neuronal Signaling	100	elongated
S2722	Opioid Receptor	JTC-801	Neuronal Signaling	0	big, granulated
S1260	CaSR	AMG-073	GPCR & G Protein	55	big, granulated, blebbing
S2633	CaSR	NPS 2143	GPCR & G Protein	82	big, granulated
S3021	Cannabinoid Receptor	Rimonabant	GPCR & G Protein	98.5	abnormal morphology, granulated
S5002	S1P Receptor	Fingolimod	GPCR & G Protein	0	dark, granulated
S7138	Hedgehog/Smoothened	BMS-833923	GPCR & G Protein	32,5	big, granulated
S7130	DUB	PR-619	Ubiquitin	54,5	dark, granulated
S7133	DUB	P22077	Ubiquitin	5	dark, granulated
S7142	E2	NSC697923	Ubiquitin	0	dark, granulated
S2341	E3 Ligase	(-)-Parthenolide	Ubiquitin	0	big, dark, granulated
S4921	p97	MNS	Ubiquitin	43	blebbing, dark, granulated
S7199	p97	DBeQ	Ubiquitin	15,5	dark, granulated
S1376	Estrogen/progestogen Receptor	Gestodene	Endocrinology & Hormones	98	granulated
S2561	Estrogen/progestogen Receptor	Clomifene	Endocrinology & Hormones	100	big, granulated
S3149	Estrogen/progestogen Receptor	Estradiol	Endocrinology & Hormones	98	blebbing
S3167	Estrogen/progestogen Receptor	Altrenogest	Endocrinology & Hormones	90	elongated
S1994	Calcium Channel	Lacidipine	Transmembrane Transporters	99	granulated
S2403	Calcium Channel	Tetrandrine	Transmembrane Transporters	89	big, granulated
S2482	Calcium Channel	Manidipine	Transmembrane Transporters	97	abnormal morphology, big, granulated
S1979	Autophagy, Potassium Channel	Amiodarone	Transmembrane Transporters	55	big, granulated
S1130	Survivin	YM155	Apoptosis	40	big, granulated
S2930	p53	Pifithrin-μ	Apoptosis	0	big , dark, granulated
S7149	p53	NSC319726	Apoptosis	68	dark, granulated
S1452	Kinesin	Ispinesib	Cytoskeletal Signaling	96	big, granulated
S2182	Kinesin	SB743921	Cytoskeletal Signaling	70	big, dark
S7355	Kinesin	ARQ 621	Cytoskeletal Signaling	13	dark, granulated
S1129	Sirtuin	SRT1720	Epigenetics	0	dark, granulated
S7070	Histone demethylases	GSK J4	Epigenetics	5	big, dark, granulated
S7024	STAT	Stattic	JAK/STAT	0	big, dark, granulated
S7501	STAT	HO-3867	JAK/STAT	42,5	dark, granulated
S2198	Pim	SGI-1776	JAK/STAT	92,5	dark
S1106	PDK-1	OSU-03012	PI3K/Akt/mTOR	1	big, granulated
S7102	ATM/ATR	VE-822	PI3K/Akt/mTOR	11,5	dark, granulated
S7136	ATM/ATR	CGK 733	DNA Damage	62,5	dark, granulated, some big
S1319	Telomerase	Costunolide	DNA Damage	1,5	big, granulated
S7083	ALK	LDK378	Protein Tyrosine Kinase	0	dark, granulated
S7106	ALK	AZD3463	Protein Tyrosine Kinase	42,5	dark, granulated
S1173	EGFR	WZ4002	Protein Tyrosine Kinase	7	dark, granulated
S7297	EGFR	AZD9291	Protein Tyrosine Kinase	39,5	dark, granulated, some blebbing
S7147	BMP	LDN-212854	TGF-beta/Smad	0	dark, granulated
S2680	BTK	Ibrutinib	Angiogenesis	84,5	dark, granulated
S1526	FLT3	Quizartinib	Angiogenesis	54	granulated
S2683	Chk	CHIR-124	Cell Cycle	77	big
S7319	Rac	EHop-016	Cell Cycle	80	big, dark
S7289	Others	PFK15	Others	63	dark, granulated
S7338	Others	AZ191	Others	89.5	granulated, blebbing
S7436	ELF2	NH125	Others	18	big, dark, granulated
S2777	Hedgehog/Smoothened	PF-5274857	Stem Cells & Wnt	96.5	granulated
* calculated / estimated 5 days post compound exposure
