# Supplementary material for: Identification of annotated bioactive molecules that impair motility of the blood fluke Schistosoma mansoni
Source: Int J Parasitol Drugs Drug Resist. 2020 Jun 1;13:73–88. doi: 10.1016/j.ijpddr.2020.05.002 (PMC7284125; doi:10.1016/j.ijpddr.2020.05.002)
Supplement: Multimedia component 7 [file mmc7.xlsx]

## Sheet: Schistosomulae 
Selleckchem - customized library - secondary screen - 24h														6h								3h								1h
			D1				D5							D1				D5				D1				D5				D1				D5
Catalog No.	Compound name	µM	n	Fractional motility	SEM	t-test	n	Fractional motility	SEM	t-test		Name	µM	n	Fractional motility	SEM	t-test	n	Fractional motility	SEM	t-test	n	Fractional motility	SEM	t-test	n	Fractional motility	SEM	t-test	n	Fractional motility	SEM	t-test	n	Fractional motility	SEM	t-test
PZQ		10	36	-0.47314	0.120472	0.0835673	36	-0.465164	0.118441	0.047066
		1	43	-0.300788	0.0446797	0.244376	43	-0.290202	0.0431072	0.179976
S1130	YM155	10	36	-0.910829	0.644569	0.000666397	31	-1	n.a	2.32812e-09		YM155	10	25	1.85631	0.722334	0.115101	32	-1	n.a.	2.32812e-09	34	-0.699967	-0.269746	0.0126482	31	-0.957731	-0.704268	1.32297e-08	33	-0.480108	-0.219514	0.167793	30	-0.854406	-0.413733	1.37525e-06
		1	34	-0.727243	0.322263	0.346513	36	-0.818008	0.660802	0.00681382
S2482	Manidipine	10	34	-0.781794	0.282618	0.00369967	39	-0.854406	0.356492	8.20481e-07		Manidipine	10	28	-0.735036	-0.276205	0.00756086	n.d.	n.d.	n.d.	n.d.	32	-0.33345	-0.10516	0.310453	30	-0.75249	-0.235518	2.43172e-05	31	-0.940169	-0.445962	0.000350391	30	-0.592337	-0.171953	0.00281296
		1	36	-0.793917	0.206811	0.00261276	19	-0.586207	0.203381	0.00692303
S1260	AMG-073	10	35	-0.827773	0.541181	0.00323024	22	-1	0	2.32812e-09		AMG-073	10	29	6.38702	1.68198	0.00287729	n.d.	n.d.	n.d.	n.d.	33	12.6436	3.83184	0.00452515	28	0.715928	0.144885	0.0670817	36	7.02436	1.27743	3.08809e-05	36	0.346743	0.0838656	0.340355
		1	35	-0.284597	0.0805088	0.378942	33	-0.324974	0.0942572	0.195984
S1319	Costunolide	10	36	-0.922719	0.643072	0.000523981	35	-0.937603	0.393872	2.15402e-08		Costunolide	10	34	2.24581	1.67148	0.361698	28	-0.563218	-0.144844	0.00375979	25	0.335419	0.143165	0.593639	20	1.03103	0.671817	0.448292	36	-0.768156	-0.233074	0.00400398	30	-0.28659	-0.118821	0.394573
		1	41	-0.570241	0.215277	0.0585196	27	0.164751	0.0352094	0.576154
S7102	VE-822	10	40	-0.675419	0.21353	0.0141958	26	-0.832007	0.361516	2.8626e-06		VE-822	10	34	3.56868	1.51661	0.0770951	24	0.0191571	0.00562746	0.954936	35	-0.721788	-0.192274	0.00690757	30	-0.694253	-0.340093	0.00168969	27	-0.261535	-0.183501	0.652074	33	-0.629397	-0.16812	0.000771166
		1	25	-0.369385	0.091275	0.213544	28	-0.142036	0.0656394	0.740395
S1975	Aripiprazole	10	29	-0.152572	0.0406092	0.652004	36	-0.563218	0.157074	0.00480574
		1	23	-0.475832	0.148064	0.114756	29	-0.608403	0.205811	0.00341264
S2403	Tetrandrine	10	34	-0.386296	0.140889	0.253016	34	-0.871535	0.70249	6.2462e-06
		1	34	-0.0862636	0.0327234	0.840773	40	-0.312069	0.0597321	0.125899
S3144	Darifenacin	10	35	-0.695291	0.207765	0.0105154	35	0.347783	0.117017	0.471742
		1	37	-0.598973	0.159133	0.0300328	30	-0.592337	0.160823	0.0022141
S2614	Arecoline	10	32	-0.928242	0.467546	1.53184e-07	37	1.49249	0.665806	0.209807		Arecoline	10	23	-0.858878	-0.413611	0.0116303	35	-0.488342	-0.124988	0.0171814	34	-0.699967	-0.245453	0.0114173	34	-0.717377	-0.2139	7.20108e-05	27	-0.931306	-0.551724	0.000423312	34	-0.871535	-0.294186	2.49789e-07
		1	27	-0.92585	0.415789	1.52032e-07	26	1.22103	0.312925	0.0645318
S7136	CGK 733	10	35	-0.70854	0.288908	0.0120184	35	-0.900164	0.429767	1.29169e-07
		1	26	0.408896	0.103295	0.351922	32	-0.0718391	0.0217736	0.823651
S1173	WZ4002	10	n.d.	n.d.	n.d.	n.d.	32	-0.617816	0.151217	0.000794526
		1	35	-0.576057	0.149215	0.0376337	26	0.511936	0.0906975	0.10479
S1106	OSU-03012	10	32	-1	n.a	0.000143293	28	-0.719212	0.528067	0.00693106
		1	28	0.258579	0.0909939	0.216359	38	0.264368	0.0908575	0.824407
S1979	Amiodarone	10	34	-0.795432	0.389571	0.00396776	49	-0.982172	0.982172	4.66721e-09
		1	48	-0.111266	0.0229199	0.720585	35	0.784565	0.15313	0.0448269
S1526	Quizartinib	10	n.d.	n.d.	n.d.	n.d.	22	-0.364681	0.0994447	0.141872
		1	n.d.	n.d.	n.d.	n.d.	17	-0.0236646	0.00645309	0.939217
S7149	NSC319726	10	37	0.591575	0.249036	0.412495	36	-0.927203	0.565083	5.14314e-08
		1	36	0.0561763	0.0134944	0.87517	38	-0.747126	0.613017	0.00492217
S7338	AZ191	10	28	-0.685355	0.484694	0.0437773	34	-0.0878972	0.0320554	0.811513
		1	32	-0.37692	0.131257	0.258267	38	0.494253	0.16225	0.341574
S2341	(-)-Parthenolide	10	35	0.669274	0.214787	0.263264	33	-0.986764	0.986764	3.80203e-09		(-)-Parthenolide	10	33	3.66497	1.51051	0.067515	31	-0.859103	-0.434675	1.26249e-06	21	-0.271349	-0.0888279	0.435634	31	-0.0982573	-0.0210468	0.691984	25	-0.610503	-0.166158	0.0270318	33	-0.722048	-0.154725	2.39332e-05
		1	32	-0.029155	0.00758991	0.934906	36	-0.162835	0.0572795	0.626071
S7070	GSK J4	10	35	-0.85427	0.469757	0.00160539	24	-1	n.a	2.32812e-09		GSK J4	10	28	-0.784717	-0.383707	0.00474294	31	-0.704116	-0.348877	0.00129069	29	-0.552302	-0.118702	0.04225	19	-0.563218	-0.121821	0.0023131	22	0.433215	0.0854733	0.256337	29	0.280222	0.0685835	0.426652
		1	45	0.463191	0.346259	0.681591	29	0.882679	0.191246	0.0503179
S7083	LDK378	10	30	-0.829981	0.367778	0.00204391	31	-0.957731	0.534197	1.1026e-08
		1	45	0.0716325	0.0261338	0.877807	26	1.20071	0.45629	0.169497
S3060	Medetomidine	10	22	-0.241239	0.0602211	0.444616	36	0.201149	0.0523235	0.566073
		1	35	-0.390583	0.0824256	0.168386	34	0.104801	0.0325968	0.781996
S3047	Otilonium	10	36	0.558504	0.115836	0.176067	20	-0.126437	0.0337026	0.653197
		1	36	-0.716636	0.277497	0.0100954	12	0.310345	0.147402	0.636794
S1452	Ispinesib	10	17	-0.918173	0.667037	0.000586669	20	-0.388506	0.137136	0.150408
		1	27	0.236499	0.0505428	0.518129	14	1.24631	0.300429	0.0425554
S7436	NH125	10	29	-0.664227	0.19789	0.0155193	24	-0.545019	0.162062	0.00927598
		1	41	1.57855	0.392036	0.0257271	41	-0.0838239	0.0187651	0.744578
S7133	P22077	10	35	2.27231	0.63043	0.0206028	35	-0.975041	0.975041	6.66578e-09		P22077		34	10.224	3.42024	0.0103751	33	-0.298502	-0.0767085	0.211552	28	3.23943	0.990767	0.0204102	24	-0.0900383	-0.0271495	0.776273	19	0.708321	0.227318	0.250621	31	0.0989989	0.0296392	0.786504
		1	35	-0.364086	0.1033	0.240892	35	-0.613136	0.174416	0.00150118
S7024	Stattic	10	26	1.22927	0.464808	0.17257	24	-0.963602	0.963602	1.31102e-08		Stattic		35	-0.907263	-0.784611	0.000838264	36	-0.987867	-0.987867	3.62871e-09	30	-0.969088	-0.969088	0.000239532	35	-1	n.a.	2.32812e-09	30	-0.706331	-0.331717	0.0150869	34	-0.691684	-0.163031	7.95578e-05
		1	30	0.839292	0.223066	0.133551	24	-0.472222	0.235212	0.128932
S7142	NSC697923	10	37	3.04786	0.865803	0.0133854	35	-1	n.a	2.32812e-09		NSC697923		32	-0.927549	-0.658831	0.000482094	32	-0.986351	-0.986351	3.87021e-09	35	-1	n.a.	0.000143293	32	-0.986351	-0.986351	3.87021e-09	32	-0.927549	-0.759049	0.000516799	34	-1	n.a.	2.32812e-09
		1	35	-0.178611	0.0658896	0.65091	35	-0.900164	0.398288	1.12743e-07
S3048	Solifenacin	10	13	1.46111	0.737858	0.269919	34	0.43881	0.147362	0.392057
		1	30	-0.304469	0.161902	0.498317	35	-0.588177	0.153324	0.00210733
S4091	Ifenprodil	10	64	0.467241	0.0863025	0.235527	64	-0.0960052	-0.0177328	0.735875
		1	37	0.806897	0.239717	0.188885	37	0.113263	0.0336487	0.779306
S2182	SB743921	10	35	1.31844	0.26413	0.0155211	29	-0.89457	0.654313	7.05902e-07
		1	33	0.74234	0.155954	0.0991823	35	0.173071	0.0499698	0.643879
S7106	AZD3463	10	37	1.68187	0.433504	0.0268522	27	-0.805875	0.339889	8.69313e-06		AZD3463	10	29	2.16586	0.90755	0.119121	34	-0.70453	-0.23151	0.000164862	29	5.60354	1.33484	0.00143414	34	-0.678837	-0.466616	0.0140089	22	1.69782	0.920719	0.264856	30	-0.839847	-0.319865	1.25564e-06
		1	28	0.622905	0.223757	0.332588	35	0.148112	0.0641449	0.77744
S7130	PR-619	10	35	0.271828	0.0843807	0.56315	35	-0.76289	0.272325	2.623e-05
		1	28	1.99741	0.363623	0.00192534	30	0.17931	0.0644078	0.693047
S2861	CTEP	10	38	1.01338	0.193705	0.0306657	33	0.270637	0.0763221	0.491352
		1	26	0.248388	0.0723318	0.576243	35	0.272906	0.0440021	0.290893
S2680	Ibrutinib	10	19	0.000588062	0.0001913	0.998865	13	-0.29443	0.0786896	0.235442
		1	30	-0.180819	0.0758153	0.672133	15	2.43602	0.41531	0.000986624
S2930	Pifithrin-µ	10	29	2.61356	1.3299	0.169639	31	-1	n.a	2.32812e-09
		1	34	1.37299	0.333861	0.0342269	22	-0.801463	0.300898	6.85224e-06
S2561	Clomifene	10	96	1.46741	0.147759	5.51908e-07	38	0.146233	0.0289899	0.572825
		1	120	0.121569	0.0213704	0.603572	70	0.492298	0.045247	0.00834219
S2722	JTC-801	10	37	-1	n.a	0.000143293	37	-0.988195	0.988195	3.57946e-09		JTC-801	10	40	-0.744972	-0.29079	0.0067862	32	-0.713362	-0.295322	0.000358088	35	-0.947007	-0.452131	0.000315061	24	-0.0900383	-0.0254778	0.765606	33	-0.508211	-0.153153	0.0836454	n.d.	n.d.	n.d.	n.d.
		1	37	3.71206	1.58981	0.0760008	30	1.03831	0.316879	0.114809
S7319	Ehop-016	10	33	0.0678856	0.0163519	0.85051	27	-0.935292	-0.730831	5.36386e-08
		1	36	3.0315	0.530393	0.000204333	31	0.986652	0.443403	0.284323
S2777	PF-5274857	10	35	0.152594	0.0475759	0.728705	35	4.01675	0.9987	0.00294798
		1	34	-0.263556	0.0986138	0.481149	37	-0.492389	0.137861	0.0204504
S7289	PFK15	10	31	3.41251	0.718913	0.00115509	29	-0.804201	0.681482	0.000636029
		1	30	1.64302	0.283623	0.00277118	29	-0.502973	0.109075	0.00843591
S1376	Gestodene	10	58	4.27172	0.522972	2.27652e-08	64	-0.321897	0.0367297	0.00156819
		1	57	0.50807	0.122268	0.219394	49	-0.289314	0.0363298	0.00940968
S5002	Fingolimod	10	29	2.03795	1.08168	0.221571	18	-1	n.a	2.32812e-09
		1	34	1.79576	1.1917	0.344195	35	1.50837	0.248438	0.00136071
S3149	Estradiol	10	44	2.92607	0.437766	1.41066e-05	44	0.314732	0.043721	0.229539
		1	37	0.874666	0.172208	0.0328162	47	0.230813	0.0514406	0.487304
S7501	HO-3867	10	32	2.56459	0.410072	0.000167272	31	-0.577308	0.190632	0.00647858		HO-3867	10	31	-0.371779	-0.16124	0.318273	30	-0.0245211	-0.00522954	0.924818	n.d.	n.d.	n.d.	n.d.	31	-0.408231	-0.127721	0.0941275	31	1.63255	0.808095	0.227494	25	-0.563218	-0.262164	0.031372
		1	40	1.34162	0.233771	0.006585	26	1.2679	0.140778	8.98112e-05
S1994	Lacidipine	10	37	3.78726	1.39221	0.0397506	40	0.277586	0.0377451	0.234574
		1	40	0.993855	0.702912	0.491613	45	-0.107024	0.0280359	0.70332
S4921	MNS	10	31	2.45522	0.513368	0.00271793	28	-0.0952381	0.0192013	0.691142		MNS	10	32	-0.826117	-0.2926	0.00188738	37	-0.870146	-0.437265	6.70273e-07	24	-0.961359	-0.664842	0.000260799	34	-0.871535	-0.442841	6.52218e-07	38	-0.951191	-0.569213	0.000303068	34	-0.0622042	-0.0168664	0.834974
		1	26	2.40632	0.59489	0.0103455	17	1.02975	0.140842	0.00313656
S2875	Prucalopride	10	57	6.36271	1.85195	0.00462492	45	-0.283544	0.0542095	0.160443
		1	40	1.20581	0.321331	0.0665698	25	-0.108151	0.0287567	0.699792
S3183	Amitriptyline	10	44	5.01439	0.350756	1.02678e-15	61	0.601729	0.0636706	0.0100158
		1	35	2.85959	0.373534	2.89347e-06	55	-0.038572	-0.00414803	0.835796
S7297	AZD9291	10	35	7.1344	1.15526	5.416e-06	47	-0.730496	0.268386	0.000100656		AZD9291	10	31	-0.371779	-0.103027	0.225755	32	0.0373563	0.00683826	0.878967	18	1.06083	0.255434	0.0672872	30	-0.330268	-0.0967315	0.189765	21	0.30274	0.131262	0.627971	21	-0.417625	-0.145528	0.107838
		1	35	0.894493	0.290192	0.184424	33	1.34274	0.212605	0.00170863
S1444	Ziprasidone	10	42	10.6253	1.97677	1.56218e-05	37	-1	n.a	2.32812e-09		Ziprasidone	10	23	0.491863	0.101241	0.219967	31	0.310345	0.0616224	0.309339	27	8.25657	2.18145	0.00238125	34	-0.0622042	-0.0117409	0.79154	32	9.34602	2.06804	0.000300586	30	-0.155556	-0.0365843	0.538004
		1	38	0.000588062	0.000195427	0.998877	44	-0.731975	0.476912	0.00214247
S7138	BMS-833923	10	36	10.399	1.76703	5.48508e-06	26	-0.899204	0.448602	1.5085e-07
		1	34	0.104666	0.0261675	0.779666	30	-0.475862	0.156094	0.0424549
S7355	ARQ 621	10	37	2.52152	0.635949	0.009172	n.d.	n.d.	n.d.	n.d.
		1	35	2.11333	0.348293	0.000528005	n.d.	n.d.	n.d.	n.d.
S4064	Escitalopram	10	42	5.42009	0.453371	7.28804e-13	41	0.708971	0.0837724	0.0066758
		1	33	3.61459	0.469151	1.08127e-06	39	0.15613	0.0198759	0.465705
S3167	Altrenogest	10	25	9.99511	1.93381	9.09035e-05	32	-0.0593003	0.0107574	0.844602
		1	31	1.47419	0.383807	0.0376839	46	-0.119677	0.0135129	0.657063
S7147	LDN-212854	10	37	11.2564	2.33691	8.88963e-05	35	-0.800328	0.704478	0.000927398		LDN-212854	10	30	-0.984544	-0.984544	0.000181726	31	-0.915462	-0.405598	5.71031e-08	37	-0.974936	-0.679742	0.000208853	34	-0.974307	-0.67842	5.96524e-09	36	9.62616	2.24828	0.000457984	36	-0.866539	-0.434954	8.09767e-07
		1	36	3.01862	0.654416	0.00184829	35	-0.463383	0.145944	0.0455263
S1129	SRT1720	10	21	-1	n.a	0.000143293	36	-1	n.a	2.32812e-09
		1	28	20.5449	5.65167	0.00149733	34	0.361731	0.0959643	0.651301
S7199	DBeQ	10	36	6.81828	1.03124	1.74467e-06	35	4.97767	1.23064	0.00195718		DBeQ	10	31	0.406019	0.103063	0.35552	14	-0.126437	-0.0413862	0.700892	33	1.19198	0.393556	0.127533	32	-0.877155	-0.447996	4.95307e-07	34	-0.959086	-0.706143	0.000273478	33	-0.933821	-0.473862	2.92678e-08
		1	26	7.68522	1.96727	0.00202718	37	-0.291705	0.100129	0.314416
S4000	Pergolide	10	27	18.6391	1.99654	2.26829e-09	50	-0.343481	-0.062667	0.221041
		1	23	1.38647	0.268183	0.0112606	43	-0.254941	-0.0407093	0.360444
S3021	Rimonabant	10	31	12.2722	1.9545	2.41464e-06	21	4.06836	1.04287	0.00557588
		1	26	4.33253	1.78665	0.0604862	45	-0.20693	0.0318006	0.428118
S1336	Fluvoxamine	10	97	10.4934	0.357337	9.61535e-50	97	3.18449	0.285253	5.9008e-13
		1	114	8.11741	0.369447	3.1062e-39	113	0.991547	0.0837691	2.15477e-06
S2456	Chlorpromazine	10	94	13.7777	0.400057	6.60949e-51	71	3.15312	0.31058	1.12377e-10
		1	97	7.84652	0.612568	2.93353e-19	100	0.954032	0.105347	0.000177636
S1333	Fluoxetine	10	29	15.7203	1.95053	2.78689e-08	35	0.951735	0.0970283	0.00083521
		1	26	11.6027	2.26363	7.89775e-05	46	1.04821	0.163648	0.00597925
S2459	Clozapine	10	23	23.4343	5.58918	0.000574567	23	-0.126437	0.03419	0.656125
		1	11	6.25038	2.18563	0.0336329	40	1.20575	0.32966	0.0591306
S2633	NPS-2143	10	38	49.2612	3.55064	5.2143e-16	37	-0.988195	0.988195	3.57946e-09		NPS-2143	10	30	14.6881	3.45171	0.000422955	21	-0.272031	-0.0620325	0.234242	26	0.266223	0.0683089	0.519076	35	-0.837767	-0.307873	1.23063e-06	20	-0.860894	-0.421545	0.00131355	28	-0.00164204	-0.000505091	0.996209
		1	25	-0.499218	0.112973	0.0724453	27	-0.0940826	0.0245637	0.740253
S2084	Duloxetine	10	89	28.2019	0.839575	1.21054e-53	73	2.12183	0.160487	1.89692e-12
		1	114	19.8255	1.22836	1.36652e-29	29	-0.131259	0.01971	0.464801
S1869	Dapoxetine	10	39	69.5756	4.2756	1.49631e-18	15	15.5103	2.75785	0.000115012
		1	23	2.52805	1.48219	0.237518	31	12.7657	3.35521	0.00137661
S8021	Vortioxetine	10	34	55.9926	3.45513	4.12511e-17	31	-0.422321	0.134408	0.0822311
		1	36	56.085	5.68985	1.92037e-11	21	0.601533	0.168042	0.215342
S1771	Chlorprothixene	10	27	73.3102	8.5928	6.70219e-09	35	9.19573	1.60926	1.10626e-05
		1	33	34.3526	6.73006	2.23944e-05	37	2.06928	0.468877	0.00598282
S3005	Paroxetine	10	49	55.4452	3.0463	5.71574e-23	32	1.54362	0.184038	5.7241e-05
		1	43	72.2255	4.06864	5.67641e-21	42	2.55763	0.275667	1.13278e-07
S2683	CHIR-124	10	26	100.654	5.34666	3.28829e-16	n.d.	n.d.	n.d.	n.d.
		1	20	6.60447	1.85339	0.0061099	n.d.	n.d.	n.d.	n.d.
S2198	SGI-1776	10	33	121.947	4.44055	8.71512e-24	33	114.813	4.18078	8.71512e-24
		1	n.d.	n.d.	n.d.	n.d.	24	0.346743	0.100611	0.41547
Arecoline and analogs - 24h
		D1				D5
Compound name	µM	n	Fractional motility	SEM	t-test	n	Fractional motility	SEM	t-test
Arecoline	10	32	-0.928242	0.467546	1.53184e-07	37	1.49249	0.665806	0.209807
	1	17	-0.92585	0.415789	1.52032e-07	26	1.22103	0.312925	0.0645318
#1	10	48	-0.426549	0.113226	0.19105	32	-0.101852	0.0308267	0.796849
	1	34	-0.319382	0.0745731	0.32915	42	-0.513228	0.16453	0.119809
#2	10	36	2.06667	0.634744	0.0382285	29	-0.100894	0.0257485	0.78377
	1	34	0.412471	0.0842036	0.24399	29	-0.478927	0.134922	0.141161
#3	10	21	0.358631	0.128701	0.539529	21	-0.578947	0.215144	0.11901
	1	27	0.502315	0.146358	0.354906	29	-0.593466	0.259711	0.119014
#4	10	24	-0.0422336	0.0137387	0.904963	n.d.	n.d.	n.d.	n.d.
	1	32	-0.779868	0.316826	4.57685e-05	22	-0.407725	0.0938922	0.0550158
#5	10	39	-0.0113379	-0.00446806	0.978672	38	-0.103795	0.0211165	0.669139
	1	39	-0.26801	0.147044	0.538841	34	-0.172557	0.0508797	0.555845
#6	10	16	8.9043	3.72972	0.048974	20	-0.0315789	0.00863203	0.94078
	1	24	0.13151	0.0438502	0.789419	39	-0.503374	0.184755	0.18699
#7	10	26	-0.663289	0.224617	0.0144747	22	-0.508067	0.122564	0.0742776
	1	24	-0.474052	0.125899	0.0889106	35	-0.555631	0.0960027	0.0422678
#8	10	21	-0.458675	0.199145	0.222287	44	0.0785658	0.0184283	0.845736
	1	31	-0.411568	0.115827	0.220914	18	0.149425	0.0252389	0.687039
#9	10	32	-0.907313	0.609734	6.75615e-07	16	0.240075	0.112397	0.694938
	1	33	-0.865182	0.437074	2.51246e-06	23	-0.317597	0.133799	0.340218
#10	10	29	-1	n.a	0.00422029	28	-0.63956	0.202787	0.116301
	1	31	-1	n.a	0.00422029	27	-0.489459	0.135035	0.235215
#11	10	37	-0.795608	0.261617	0.020214	36	-0.234188	0.0730787	0.60459
	1	27	-0.325231	0.0699041	0.351686	32	-0.569231	0.167802	0.164348
#12	10	25	10.3149	1.05056	2.70778e-09	39	-0.330239	0.0505009	0.853347
	1	22	0.970742	0.185843	0.0469678	32	0.163793	0.068788	0.544772
#13	10	36	-0.824924	0.29924	0.0233365	21	-0.0833844	0.0379577	0.0629035
	1	28	-0.708698	0.418455	0.245586	25	1.02558	0.841603	0.0321888
#14	10	34	6.44534	2.33519	0.0233365	34	-0.665635	0.228745	0.0629035
	1	28	3.26161	2.09239	0.245586	28	-0.774436	0.410515	0.0321888
#15	10	27	0.107716	0.0523556	0.861037	39	-0.319838	0.117646	0.442603
	1	31	-0.452957	0.122301	0.169603	30	-0.22807	0.0575464	0.554096
#16	10	17	1.85694	0.514423	0.034203	30	-0.200429	0.0711974	0.541134
	1	23	0.547471	0.191209	0.340864	30	0.480687	0.158741	0.356303
#17	10	28	0.252232	0.104209	0.6783	27	-0.653561	0.330003	0.126143
	1	13	0.348558	0.185624	0.6619	17	-0.724887	0.530195	0.0994257
NPS-2143 and analogs - 24h
		D1				D5
Compound name	µM	n	Fractional motility	SEM	t-test	n	Fractional motility	SEM	t-test
NPS-2143	10	38	49.2612	3.55064	5.2143e-16	37	-0.988195	0.988195	3.57946e-09
	1	25	-0.499218	0.112973	0.0724453	27	-0.0940826	0.0245637	0.740253
#18	10	20	-0.397207	-0.29248	0.441525	27	-0.935292	-0.935292	1.12583e-07
	1	18	-0.407511	-0.143104	0.215058	43	-0.0654905	-0.0143544	0.798863
#19	10	34	-0.849984	-0.308206	0.0013301	38	-0.954023	-0.570908	1.34746e-08
	1
#20	10	31	4.05569	0.922072	0.00156808	32	0.938218	0.200026	0.0395908
	1	37	-0.874679	-0.368797	0.000964237	28	-0.28243	-0.0708568	0.237131
#21	10	32	-0.98551	-0.98551	0.00017884	29	-1	n.a.	2.32812e-09
	1	37	-0.498717	-0.313397	0.218959	38	-0.735632	-0.545353	0.00407623
#22	10	32	-0.565293	-0.246568	0.0748624	15	-0.679693	-0.306292	0.00214901
	1	34	-0.318107	-0.115966	0.369825	24	-0.872605	-0.421535	5.46644e-07
#23	10	24	-0.884078	-0.647392	0.00118659	38	-0.965517	-0.711832	9.02682e-09
	1	27	0.0132423	0.00942507	0.986268	44	-0.573145	-0.15895	0.00368365
#24	10	35	-0.841022	-0.559391	0.0025476	28	-1	n.a.	2.32812e-09
	1	38	-0.865775	-0.405271	0.00117286	30	-0.359387	-0.127478	0.195567
#25	10	33	-1	n.a.	0.000143293
	1	38	-0.560717	-0.266892	0.0885603	36	-0.490421	-0.189847	0.0534624
#26	10
	1	30	-0.891806	-0.507954	0.000837093	35	-0.263711	-0.0768992	0.321586
#27	10	31	-0.925212	-0.656835	0.000504028	32	-1	n.a.	2.32812e-09
	1	39	-0.417419	-0.121263	0.170115	35	-0.600657	-0.19491	0.00342551
#28	10	18	-1	n.a.	0.000143293	35	-1	n.a.	2.32812e-09
	1	24	-0.690875	-0.372535	0.0238083	28	-0.672414	-0.246719	0.00080683
#29	10	31	-0.940169	-0.940169	0.000440361	21	-0.833607	-0.384274	3.52374e-06
	1	29	-0.648237	-0.313518	0.0346265	36	-0.563218	-0.209299	0.0134008
#30	10	36	-1	n.a.	0.000143293	32	-0.972701	-0.676619	6.38224e-09
	1	30	-0.211732	-0.0714477	0.563997	28	-0.875205	-0.309432	2.32752e-07
#31	10	36	-0.819677	-0.349053	0.00233959	37	-0.787512	-0.29834	1.19488e-05
	1	34	-0.686329	-0.245026	0.013935	32	-0.344828	-0.117691	0.208713
#32	10	30	-0.907263	-0.550235	0.000654241	30	-0.962562	-0.539142	9.0309e-09
	1
#33	10	34	-0.986362	-0.986362	0.000176354	27	-0.983823	-0.983823	4.32887e-09
	1
#34	10	30	-0.922719	-0.466108	0.000469285	33	-0.947057	-0.564647	1.85306e-08
	1
#35	10	31	-0.985042	-0.985042	0.000180227
	1
#36	10	31	-1	n.a.	0.000143293	37	-0.964585	-0.710926	9.43491e-09
	1
#37	10	33	23.2663	3.32122	1.38413e-07	35	-0.900164	-0.283608	7.50846e-08
	1

## Sheet: Adults
Selleckchem - customized library - secondary screen (10 μM)
			D1				D5
Catalog No.	Compound name	Sex	n	Fractional motility	SEM	t-test	n	Fractional motility	SEM	t-test
PZQ		Male	10	-0.981952	-0.101183	7.18604e-10	11	-0.991362	-0.0885922	2.12391e-17
		Female	13	-0.962573	-0.163964	3.48774e-11	10	-0.980771	-0.164694	1.99925e-14
S2482	Manidipine	Male	13	-0.197859	-0.0247167	0.230926	8	-0.975129	0.165417	3.53208e-17
		Female	10	0.192623	0.0189003	0.243297	10	-0.913485	0.213908	7.36052e-13
S7130	PR-619	Male	7	0.353581	0.163727	0.747425	14	-0.927858	0.281324	1.08438e-16
		Female	11	0.353703	0.055736	0.276019	28	-0.880846	0.211092	5.40179e-12
S7436	NH125	Male	9	0.531208	0.162024	0.300579	21	-0.867052	0.102251	1.13348e-15
		Female	10	-0.740111	-0.188957	5.80724e-07	18	-0.886507	0.0780934	2.3049e-12
S7147	LDN-212854	Male	10	0.777345	0.163218	0.120035	10	-0.871538	0.212315	1.37128e-15
		Female	10	0.290431	0.042283	0.203469	10	-0.843627	0.235914	3.70169e-09
S7142	NSC697923	Male	10	0.298133	0.043639	0.430226	20	-0.780041	0.153677	7.01656e-14
		Female	10	0.251682	0.037087	0.26046	21	-0.945245	0.185077	1.0525e-13
S7501	HO-3867	Male	8	0.127136	0.0273885	0.65241	24	-0.835243	0.205122	4.51976e-15
		Female	10	0.317086	0.104077	0.493435	17	-0.886677	0.110325	2.28602e-12
S7133	P22077	Male	10	-0.124742	-0.0194708	0.207192	9	-0.791721	0.161528	1.84794e-13
		Female	10	-0.325788	-0.0426302	0.0348375	9	-0.880789	0.200587	1.13111e-11
S2403	Tetrandrine	Male	8	-0.369664	-0.0448478	0.0172022	10	-0.610902	0.140521	1.15493e-06
		Female	11	-0.507266	-0.0816654	0.000543727	8	-0.974363	0.281552	2.57974e-14
S7199	DBeQ	Male	9	0.291234	0.0206488	0.260598	20	-0.646369	0.173572	1.13351e-07
		Female	11	0.294398	0.0176969	0.0409383	19	-0.913749	0.137912	5.34536e-13
S7106	AZD3463	Male	10	0.582281	0.0877416	0.13375	17	-0.565083	0.0840872	1.33328e-08
		Female	9	-0.121547	-0.0192929	0.285071	18	-0.925623	0.162206	2.86019e-13
S4921	MNS	Male	11	-0.39668	-0.0636821	0.92419	19	-0.551332	0.127755	5.43999e-06
		Female	10	-0.140189	-0.022764	0.440918	20	-0.828889	0.208565	1.41388e-09
S1994	Lacidipine	Male	10	-0.496812	-0.0570716	0.00084907	10	-0.526523	0.12612	0.000104931
		Female	10	-0.734915	-0.0884581	5.60869e-08	8	-0.81907	0.135963	6.24598e-10
S7102	VE-822	Male	9	-0.297015	-0.0653906	0.137976	17	-0.661038	0.209365	8.17168e-07
		Female	11	-0.456746	-0.0496187	0.0021246	20	-0.67171	0.166095	0.000498304
S3047	otilonium	Male	10	0.164358	0.0435826	0.883629	9	-0.646476	0.17629	2.44494e-06
		Female	10	0.104063	0.0194373	0.657627	10	-0.674585	0.226559	0.00681603
S7070	GSK-J4	Male	9	-0.110556	-0.0242119	0.616774	18	-0.625342	0.219016	2.25394e-05
		Female	9	-0.0454741	-0.0121969	0.926941	16	-0.639677	0.168126	0.00387612
S2633	NPS-2143	Male	10	-0.52035	-0.0560608	0.000410887	9	-0.299484	0.0824502	0.0549118
		Female	10	-0.332821	-0.0561806	0.0443168	7	-0.924392	0.271795	6.64008e-13
S2930	Pifithrin-µ	Male	11	-0.361308	-0.0730329	0.0458764	8	-0.231843	0.0635482	0.12381
		Female	9	-0.0346527	-0.00545671	0.936439	9	-0.898117	0.238833	4.43409e-12
S4000	Pergolide	Male	10	2.1355	0.407453	0.0074663	8	-0.295955	0.0594124	0.0181487
		Female	8	0.248196	0.0493709	0.691326	11	-0.823601	0.118645	1.6197e-10
S1319	CGK 733	Male	10	0.11739	0.0248374	0.669062	18	-0.193296	0.0408104	0.0823141
		Female	11	-0.103036	-0.0118857	0.502479	2	-0.826326	0.383298	0.0167933
S2341	(-)-Parthenolide	Male	10	0.138582	0.036793	0.680367	10	-0.336945	0.039395	0.000183165
		Female	11	-0.363024	-0.0852184	0.0641086	8	-0.647381	0.174746	0.00632385
S1979	Amiodarone	Male	10	-0.413042	-0.0975443	0.0377438	10	-0.37861	0.0905085	0.00717947
		Female	10	-0.673247	-0.0467034	3.04833e-07	4	-0.583579	0.15162	0.0564975
S3021	Rimonabant	Male	10	0.065928	0.0120577	0.781041	13	-0.550319	0.169434	0.000282151
		Female	11	-0.296096	-0.0990818	0.27391	5	-0.406702	0.0981769	0.452235
S1975	Aripiprazole	Male	12	0.498692	0.0627634	0.0396746	10	-0.140015	0.0259476	0.12838
		Female	8	0.188026	0.0335721	0.448855	6	-0.79983	0.271253	3.70896e-05
S7083	LDK378	Male	11	-0.038087	-0.00876894	0.861672	19	-0.314404	0.0768958	0.0199029
		Female	8	-0.383838	-0.0450087	0.0134261	19	-0.62791	0.214195	0.0214063
S3144	Darifenacin	Male	10	3.53729	0.391938	5.64117e-05	11	-0.229219	0.0528327	0.0726881
		Female	10	1.90074	0.248966	0.000594709	9	-0.686951	0.14066	0.000124209
S2861	CTEP	Male	10	-0.493891	-0.113285	0.0073024	12	-0.570847	0.0790638	9.00796e-09
		Female	10	-0.442964	-0.15926	0.0722047	7	-0.34547	0.0776138	0.693633
S7149	NSC319726	Male	6	-0.156833	-0.028693	0.448374	16	-0.0798609	0.0186952	0.328637
		Female	11	-0.131623	-0.0139329	0.367624	21	-0.842075	0.335026	6.23866e-08
S7319	Ehop-016	Male	10	0.845693	0.180921	0.0665488	10	-0.294341	0.0772999	0.0476451
		Female	9	0.246724	0.0695299	0.518933	10	-0.618915	0.181827	0.0188941
S4091	Ifenprodil	Male	14	1.72708	0.380471	0.0137161	10	-0.438027	0.107842	0.00215275
		Female	5	1.05233	0.436053	0.285034	5	-0.364109	0.0758245	0.588716
S2182	SB743921	Male	10	1.47876	0.388855	0.0509679	10	0.0641491	0.0157885	0.753188
		Female	9	1.14161	0.177052	0.00872819	9	-0.866427	0.12393	9.11408e-12
S2614	Arecoline	Male	11	-0.791832	-0.348417	1.75685e-06	9	-0.0373541	0.0102746	0.510506
		Female	9	-0.918495	-0.0766097	1.7162e-09	10	-0.718822	0.162977	3.63516e-05
S1869	Dapoxetine	Male	9	2.05327	0.48492	0.021721	11	-0.501527	0.0861467	6.3147e-06
		Female	10	2.13932	0.274363	0.000395071	8	-0.243539	0.0302037	0.755229
S2683	CHIR-124	Male	10	10.4819	0.727366	2.37373e-07	9	-0.250522	0.0657947	0.0870657
		Female	10	4.53475	0.730472	0.000630292	6	-0.479562	0.107063	0.170154
S1260	AMG-073	Male	9	-0.243639	-0.0358994	0.161734	18	-0.274355	0.0311441	0.000845774
		Female	10	0.113526	0.0135451	0.519034	16	-0.430743	0.0506112	0.114085
S2722	JTC-801	Male	9	4.14932	0.564891	0.000307712	17	-0.557092	0.107023	1.20561e-07
		Female	8	1.223	0.17565	0.0058242	18	-0.129208	0.0252009	8.02559e-12
S1452	Ispinesib	Male	10	2.22144	0.307155	0.000630427	4	-0.333324	0.0572433	0.0108871
		Female	10	3.18831	0.384166	0.000110493	9	-0.342014	0.0637548	0.662285
S7024	Stattic	Male	10	-0.0291871	-0.00607733	0.649621	19	0.228372	0.0494869	0.791382
		Female	10	0.389875	0.0778836	0.421192	20	-0.899845	0.113672	1.11854e-12
S1526	Quizartinib	Male	8	4.63693	0.89152	0.00356534	9	-0.0908804	0.0152998	0.189057
		Female	10	0.635064	0.0887574	0.0259644	9	-0.587448	0.0984616	0.00340949
S2777	PF-5274857	Male	9	-0.622142	-0.112528	8.00152e-05	11	-0.557092	0.107023	1.48728e-06
		Female	3	-0.0193411	-0.00336711	0.928953	8	-0.129208	0.0252009	0.428792
S3060	Medetomidine	Male	9	2.75407	0.445943	0.00212757	7	0.311243	0.0828843	0.674604
		Female	11	1.04521	0.0862012	0.000305981	10	-0.845738	0.151927	7.28353e-11
S7138	BMS-833923	Male	9	-0.586194	-0.154311	0.00138412	6	0.135803	0.0496852	0.968685
		Female	10	-0.8356	-0.133376	1.97633e-09	11	-0.636252	0.0679497	1.87963e-05
S7355	ARQ 621	Male	10	0.406878	0.183464	0.544068	21	0.0453863	0.00515406	0.470402
		Female	8	-0.484543	-0.133228	0.0154069	26	-0.425882	0.088908	0.291441
S7297	AZD9291	Male	8	0.47917	0.142756	0.326286	10	-0.200306	0.035031	0.0474062
		Female	9	-0.593034	-0.245635	0.00972327	10	-0.141884	0.0298402	0.486682
S2459	Clozapine	Male	10	2.18733	0.447313	0.0103948	11	0.449704	0.0691198	0.237677
		Female	13	2.39241	0.365062	0.000891977	12	-0.700877	0.0912101	8.26876e-07
S3048	Solifenacin	Male	10	2.65332	0.278678	5.9357e-05	18	0.284182	0.0694061	0.692208
		Female	10	1.59402	0.13231	1.00236e-05	15	-0.554056	0.0779003	0.00408728
S5002	Fingolimod	Male	7	0.653953	0.118681	0.0786405	20	-0.152363	0.0285002	0.102312
		Female	10	-0.394441	-0.116579	0.0788812	20	-0.0868473	0.0167194	0.3136
S2456	Chlorpromazine	Male	8	2.37882	0.260679	0.000257881	12	0.235412	0.0214668	0.571332
		Female	12	0.568095	0.136998	0.297761	17	-0.452996	0.109023	0.250412
S1130	YM155	Male	10	1.89681	0.398465	0.0125112	9	0.696484	0.16765	0.226731
		Female	10	0.222861	0.0530308	0.488422	6	-0.791339	0.208765	3.46478e-06
S2875	Prucalopride	Male	13	0.719596	0.127692	0.0729797	6	0.342491	0.0582961	0.466789
		Female	9	-0.257492	-0.0991364	0.24374	9	-0.273596	0.0424158	0.962254
S1336	Fluvoxamine	Male	10	4.13074	0.47941	5.21018e-05	4	0.221738	0.0489628	0.82227
		Female	11	1.6909	0.172623	6.29744e-05	5	0.126791	0.0314262	0.222345
S1771	Chlorprothixene	Male	9	2.53259	0.52737	0.0102889	20	0.160424	0.0234964	0.97044
		Female	15	2.18405	0.238796	2.96436e-05	19	0.225663	0.0277979	0.00506726
S3149	Estradiol	Male	10	0.834559	0.182002	0.072709	8	0.256409	0.0526138	0.714184
		Female	11	-0.34664	-0.103301	0.140528	2	0.134671	0.0658473	0.590823
S1333	Fluoxetine	Male	10	2.2598	0.590737	0.0267346	9	-0.0242793	-0.00396205	0.347002
		Female	10	1.95633	0.319561	0.00275321	8	0.453292	0.148769	0.170061
S1106	OSU-03012	Male	10	1.36752	0.444388	0.111684	10	0.615851	0.114845	0.169835
		Female	10	0.785508	0.173301	0.0826346	10	-0.150872	0.0290835	0.47835
S7289	PFK15	Male	5	4.14668	3.45736	0.388699	8	0.975178	0.122115	0.0123343
		Female	12	-0.29842	-0.113918	0.319898	5	-0.504351	0.131795	0.17078
S1444	Ziprasidone	Male	10	0.473724	0.0591299	0.0482759	6	0.730875	0.167096	0.208398
		Female	11	1.30475	0.158647	0.000775975	10	-0.124816	0.0214034	0.361398
S1173	WZ4002	Male	10	0.635653	0.121154	0.0834041	9	1.32897	0.28544	0.0474948
		Female	10	0.658406	0.188776	0.207332	8	-0.605773	0.134612	0.00872074
S2198	SGI-1776	Male	10	9.87399	0.80159	1.07371e-06	8	0.363283	0.087483	0.553879
		Female	10	3.98051	0.550356	0.000240756	8	0.50123	0.116849	0.0617909
S4064	Escitalopram	Male	9	6.67265	0.46502	7.37525e-07	9	0.256963	0.0501588	0.699172
		Female	10	2.53631	0.146654	5.47483e-08	5	0.945446	0.140991	0.0119039
S8021	Vortioxetine	Male	6	2.14522	0.517997	0.036365	10	1.0061	0.168276	0.0331977
		Female	10	2.64441	0.471444	0.00271976	9	0.244468	0.0563605	0.109039
S2680	Ibrutinib	Male	10	2.35988	0.436001	0.00410851	9	0.944526	0.163106	0.0482425
		Female	10	0.333728	0.0287831	0.0461964	8	0.363441	0.0828431	0.0790999
S1129	SRT1720	Male	9	2.49925	0.50311	0.00740058	4	1.33627	0.23541	0.0606246
		Female	11	3.42202	0.588345	0.00110724	7	0.617778	0.130585	0.0392796
S7338	AZ191	Male	8	0.2475	0.0546538	0.434075	10	2.63753	1.47043	0.251963
		Female	10	-0.480373	-0.180036	0.0485321	10	-0.273938	0.0628093	0.974085
S1319	Costunolide	Male	10	0.11739	0.0248374	0.669062	18	-0.193296	-0.173144	0.0300168
		Female	11	-0.103036	-0.0118857	0.502479	2	-0.826326	-0.542065	0.0531648
S2561	Clomifene	Male	10	-0.493891	-0.113285	0.0073024	9	-0.174729	-0.0963548	0.0221751
		Female	10	-0.442964	-0.15926	0.0722047	10	-0.0308185	-0.0192839	0.0537532
S1376	Gestodene	Male	11	3.68232	0.675797	0.00156054	n.d.	n.d.	n.d.	n.d.
		Female	9	1.24294	0.248312	0.0246874	n.d.	n.d.	n.d.	n.d.
S3183	Amitriptyline	Male	8	1.52742	0.169857	0.000555911	9	0.0296364	0.0217694	0.0359525
		Female	10	0.236177	0.0235638	0.167213	10	0.300237	0.187761	0.0158326
S3163	Altrenogest	Male	10	-0.0347591	-0.0165911	0.943449	7	0.0449466	0.0361378	0.08622
		Female	9	-0.0381367	-0.00798342	0.870864	7	-0.496426	-0.227448	0.77397
S2084	Duloxetine	Male	9	4.30626	0.453925	3.99384e-05	9	0.544754	0.265765	0.0016431
		Female	10	0.61639	0.0513547	0.00177645	9	0.300035	0.13016	0.00324907
S3005	Paroxetine	Male	10	1.06742	0.210266	0.0297857	8	-0.493944	-0.385444	0.461578
		Female	10	0.471636	0.0936938	0.158105	11	-0.418027	-0.31577	0.749016
Arecoline and analogs (10 μM)
		D1				D5
Compound name	Sex	n	Fractional motility	SEM	t-test	n	Fractional motility	SEM	t-test
Arecoline	Male	11	-0.791832	-0.348417	1.75685e-06	9	-0.0373541	0.0102746	0.510506
	Female	9	-0.918495	-0.0766097	1.7162e-09	10	-0.718822	0.162977	3.63516e-05
#1	Male	10	-0.218826	-0.0370864	0.345102	10	0.146607	0.0349203	0.724412
	Female	8	-0.273941	-0.0354044	0.0602482	10	0.30399	0.0402241	0.231408
#2	Male	11	-0.68538	-0.0959419	2.4963e-08	12	0.00586632	0.000851534	0.8362
	Female	8	-0.0422875	-0.00712723	0.854344	8	0.248731	0.0711419	0.615765
#3	Male	16	-0.433849	-0.0622272	0.00279432
	Female	6	-0.199947	-0.0216201	0.154328
#4	Male	13	-0.45083	-0.113145	0.0262792	10	-0.313425	-0.0709433	0.0673816
	Female	7	-0.326738	-0.0691558	0.0880645	10	0.0198777	0.00520024	0.903907
#5	Male	11	-0.575526	-0.124044	0.000296496	11	-0.140328	-0.023595	0.302493
	Female	9	-0.275136	-0.0822083	0.282144	10	0.195589	0.0658978	0.742019
#6	Male	9	-0.200834	-0.106158	0.76369	9	-0.202475	-0.0280519	0.105643
	Female	8	-0.265637	-0.0512275	0.154206	10	-0.132901	-0.0358695	0.474464
#7	Male	10	-0.676608	-0.0806255	2.00484e-08	9	0.363249	0.07526	0.306451
	Female	10	-0.616906	-0.0924105	2.75665e-06	10	0.305263	0.0722734	0.457859
#8	Male	10	0.201013	0.0509101	0.41389	11	-0.117266	-0.0386443	0.611254
	Female	10	-0.267148	-0.0564835	0.173835	11	0.096645	0.0187211	0.862167
#9	Male	18	-0.691736	-0.164052	6.48809e-07	10	-0.0605704	-0.0219434	0.776696
	Female	13	-0.720635	-0.11927	3.47186e-08	11	0.889604	0.256575	0.161127
#10	Male	10	0.015326	0.00218054	0.626558	10	0.337613	0.0862017	0.422996
	Female	9	0.800663	0.111052	0.0123321	10	-0.0998752	-0.0235678	0.52129
#11	Male	12	-0.47334	-0.125219	0.0211756	9	-0.315933	-0.0675291	0.0564248
	Female	8	-0.532692	-0.0288019	6.26452e-06	10	-0.0151358	-0.00420057	0.813827
#12	Male	12	-0.416861	-0.0681545	0.00959547	8	-0.400339	-0.074674	0.00686114
	Female	11	-0.0904832	-0.0246817	0.758924	11	-0.104636	-0.0220752	0.466707
#13	Male	10	-0.582897	-0.0673536	2.13588e-06	10	0.590388	0.151894	0.220942
	Female	8	-0.281805	-0.0939252	0.314156	12	0.205612	0.0379553	0.546808
#14	Male	11	-0.503482	-0.0828305	0.000680912	11	-0.367336	-0.0950657	0.0442169
	Female	8	-0.2564	-0.0284426	0.0609986	6	0.287402	0.0667562	0.488667
#15	Male	8	-0.303385	-0.0652235	0.193117	10	-0.491265	-0.0685789	4.37352e-05
	Female	8	-0.162345	-0.0302628	0.414116	7	-0.367858	-0.0692439	0.0151277
#16	Male	13	-0.43071	-0.0477867	0.00103955
	Female	11	-0.361566	-0.0735609	0.0399412
#17	Male	10	-0.577221	0.0871041	1.73482e-05
	Female	9	-0.430013	0.0405312	0.000464752
NPS-2143 and analogs (10 μM)
		D1				D5
Compound name	Sex	n	Fractional motility	SEM	t-test	n	Fractional motility	SEM	t-test
NPS-2143	Male	10	-0.52035	-0.0560608	0.000410887	9	-0.299484	0.0824502	0.0549118
	Female	10	-0.332821	-0.0561806	0.0443168	7	-0.924392	0.271795	6.64008e-13
#18	Male	10	-0.877696	-0.220648	1.72706e-09	11	-0.607732	-0.213005	0.00621934
	Female	10	-0.608369	-0.174665	0.0111896	10	-0.948045	-0.31191	6.12131e-05
#19	Male	11	-0.764161	-0.127268	2.23964e-07	11	0.266158	0.0508827	0.202579
	Female	10	-0.619117	-0.210626	0.0164165	8	-0.861375	-0.150204	0.000263111
#20	Male	10	-0.854335	-0.189801	4.63263e-09	9	-0.207259	-0.0513962	0.597195
	Female	10	-0.48046	-0.165872	0.16801	11	-0.607699	-0.226458	0.0790899
#21	Male	9	-0.912585	-0.152162	3.0541e-10	10	-0.255401	-0.108932	0.623596
	Female	11	-0.88734	-0.163816	5.69794e-07	10	-0.958641	-0.388742	5.14209e-05
#22	Male	10	-0.530904	-0.205267	0.108582	10	-0.317878	-0.0823391	0.276895
	Female	10	-0.242579	-0.0685726	0.783427	10	-0.668799	-0.21445	0.0206456
#23	Male	10	-0.740817	-0.170495	4.6656e-06	10	-0.230552	-0.0442496	0.436381
	Female	10	-0.319363	-0.0959334	0.545481	10	-0.831889	-0.344713	0.000760075
#24	Male	10	-0.794224	-0.216305	5.28434e-07	10	-0.13927	-0.0394989	0.845913
	Female	10	-0.667287	-0.194368	0.00233146	10	-0.9015	-0.215196	0.000133882
#25	Male	10	-0.68225	-0.192843	0.000464515	10	-0.00663061	-0.00169766	0.776286
	Female	10	-0.517701	-0.093702	0.0219524	9	-0.958166	-0.393019	5.18424e-05
#26	Male	9	-0.926651	-0.231136	1.86937e-10	9	-0.94413	-0.362169	1.16556e-09
	Female	11	-0.871595	-0.279562	1.19365e-06	12	-0.955183	-0.245249	5.43379e-05
