# Supplementary material for: Identification of annotated bioactive molecules that impair motility of the blood fluke Schistosoma mansoni
Source: Int J Parasitol Drugs Drug Resist. 2020 Jun 1;13:73–88. doi: 10.1016/j.ijpddr.2020.05.002 (PMC7284125; doi:10.1016/j.ijpddr.2020.05.002)
Supplement: Multimedia component 8 [file mmc8.xlsx]

## Sheet: Sheet1
	Compound name	Structure
	Arecoline
Arecoline analogs	#1
	#2
	#3
	#4
	#5
	#6
	#7
	#8
	#9
	#10
	#11
	#12
	#13
	#14
	#15
	#16
	#17
	NPS-2143
NPS-2143 analogs	#18
	#19
	#20
	#21
	#22
	#23
	#24
	#25
	#26
	#27
	#28
	#29
	#30
	#31
	#32
	#33
	#34
	#35
	#36
	#37
