# Supplementary material for: Identification of annotated bioactive molecules that impair motility of the blood fluke Schistosoma mansoni
Source: Int J Parasitol Drugs Drug Resist. 2020 Jun 1;13:73–88. doi: 10.1016/j.ijpddr.2020.05.002 (PMC7284125; doi:10.1016/j.ijpddr.2020.05.002)
Supplement: Multimedia component 9 [file mmc9.xlsx]

## Sheet: Sheet1
List of compounds tested on S. mansoni GPCRs
AMG-073
Amiodarone
Amitriptyline
Arecoline
Arecoline analog # 9
Aripiprazole
AZD3463
BMS833923
Ceritinib
Chlorpromazine
Chlorprothixene
Clozapine
Costunolide
CTEP
Dapoxetine
Darifenacin
DBeQ
Duloxetine
Escitalopram
Flunarizine
Fluoxetine
Fluvoxamine
GSK J4
HO-3867
Ifenprodil
JTC-801
Lacidipine
LDN-212854
L-PZQ
Manidipine
Medetomidine
Mefloquine
MNS
NH125
NPS-2143
NSC697923
Otilonium
P22077
Paroxetin
Parthenolide
Pergolide
Pifithrin-µ
PR614
R-PZQ
SB743921
SGI-1776
Solifenacin
SRT1720
Stattic
Tetrandrine
Trifluoperazine
VE-822
Vortioxetine
WZ4002
YM155
Ziprasidone
